# Supplementary material for: Depth of Interbreed Difference in Postmortem Bovine Muscle Determined by CE-FT/MS and LC-FT/MS Metabolomics
Source: Metabolites. 2024 May 1;14(5):261. doi: 10.3390/metabo14050261 (PMC11123161; doi:10.3390/metabo14050261)
Supplement: Supplementary file 1 [file metabolites-14-00261-s001.zip]

Archive with 1 entries (1 files):
- Suppl.tables.xlsx
