# Supplementary material for: Depth of Interbreed Difference in Postmortem Bovine Muscle Determined by CE-FT/MS and LC-FT/MS Metabolomics
Source: Metabolites. 2024 May 1;14(5):261. doi: 10.3390/metabo14050261 (PMC11123161; doi:10.3390/metabo14050261)
Supplement: Supplementary file 1 [file metabolites-14-00261-s001.zip › Suppl.tables.xlsx]

## Sheet: Table S1
Table S1. Detected features and information on the indentification of the annotated peaks in CE-FT/MS analysis.
Compound name	PubChem CID	HMDB ID	m/z	MT/RT	JBL_day0		JBR_day0		JBL_day7		JBR_day7
					Mean	S.D.	Mean	S.D.	Mean	S.D.	Mean	S.D.
1,3-Diaminopropane	428	HMDB0000002	75.0917	3.60163	2.3542e-05	2.68732e-06	2.74014e-05	1.33459e-05	5.68698e-05	1.26648e-05	5.17714e-05	8.28286e-06
1-Methyl-2-pyrrolidone	13387		100.075	17.3848	N.A.	N.A.	5.85137e-05	N.A.	0.000144432	1.63878e-05	N.A.	N.A.
1-Methyl-4-imidazoleacetic acid	75810	HMDB0002820	141.066	6.60187	0.000141983	5.35692e-05	0.000370175	0.000150692	0.000144967	3.24851e-05	0.000286788	0.000109386
1-Methyladenosine	27476	HMDB0003331	282.119	7.93566	0.000107332	3.70623e-05	0.000184402	3.02155e-05	0.000130582	2.23542e-05	0.000146604	1.54944e-05
1-Methylhistamine	3614	HMDB0000898	126.103	3.99381	0.000378725	2.61793e-05	0.00108146	0.000332524	0.000722951	0.000325879	0.00105372	0.00022377
10-Hydroxydecanoic acid	74300		187.134	6.47223	1.69777e-05	N.A.	7.32375e-06	N.A.	2.61552e-05	5.27028e-06	4.23152e-05	1.61003e-05
11-Aminoundecanoic acid	17083		202.18	7.65584	0.000528281	0.000149488	0.000426207	0.000128876	0.000502233	1.81618e-05	0.000473026	8.52497e-05
1H-Imidazole-4-propionic acid	10105257		141.066	6.49485	1.53915e-05	3.25226e-06	5.3379e-05	2.75538e-05	2.79148e-05	3.07668e-05	5.59751e-05	2.21506e-05
2'-CMP	101544	HMDB0011692	322.045	7.92537	1.27006e-05	N.A.	0.000203783	0.000165878	3.86599e-05	N.A.	4.10042e-05	5.96232e-06
2'-Deoxyadenosine 5'-Deoxyadenosine	13730 439182	HMDB0000101 HMDB0001983	252.109	7.74641	2.17509e-05	N.A.	1.66709e-05	N.A.	N.A.	N.A.	N.A.	N.A.
2'-Deoxycytidine	13711	HMDB0000014	228.098	7.49911	0.000272054	6.19171e-05	0.000352174	3.9751e-05	0.0003134	2.80695e-05	0.000305747	7.5669e-05
2'-Deoxyguanosine	187790	HMDB0000085	268.104	9.26842	N.A.	N.A.	N.A.	N.A.	6.32061e-05	9.04156e-06	7.21023e-05	1.96886e-05
2'-Deoxyinosine	135398593	HMDB0000071	253.093	14.5122	3.40081e-05	N.A.	3.49928e-05	1.07325e-05	7.09726e-05	2.51207e-05	8.26986e-05	2.89407e-05
2'-O-Methylcytidine	150971	HMDB0242132	258.108	7.86349	3.7053e-05	9.89856e-06	4.2612e-05	2.23877e-05	4.35192e-05	2.27015e-05	2.91239e-05	7.43724e-06
2,3-Diphosphoglyceric acid	186004	HMDB0001294	264.952	13.158	0.000137174	9.36336e-05	0.000466666	0.000117934	0.000402277	5.54672e-05	6.23433e-05	N.A.
2,4-Diaminobutyric acid	134490	HMDB0006284	119.082	5.57295	0.000837305	0.000275158	0.00153242	0.000178268	0.00180935	0.000303992	0.00298609	0.00101911
2,6-Diaminopimelic acid	439283	HMDB0001370	191.102	7.15097	0.000127703	7.76761e-05	0.000136754	6.70163e-05	0.000172323	9.67189e-05	0.000227811	6.4884e-05
2-Amino-3-phosphonopropionic acid	3857	HMDB0000370	168.006	9.91407	1.81602e-05	N.A.	N.A.	N.A.	5.08282e-05	3.04244e-05	2.08048e-05	N.A.
2-Aminoadipic acid O-Acetylhomoserine Glutamic acid γ-methyl ester	92136 439389 68662	HMDB0000510 HMDB0061715	162.076	8.75203	0.021382	0.0289228	0.00727468	0.00364846	0.0197264	0.0208653	0.0085784	0.00536467
2-Aminobutyric acid 2-Aminoisobutyric acid	6657 6119	HMDB0000452 HMDB0001906	104.071	7.70513	0.00579408	0.00212221	0.00756122	0.00313993	0.00495544	0.00144824	0.00610962	0.00205026
2-Aminoethylphosphonic acid	339	HMDB0011747	124.017	6.56787	9.35179e-05	4.02724e-05	6.98097e-05	3.48361e-05	8.11808e-05	3.14918e-05	7.61638e-05	4.63307e-05
2-Carboxybenzaldehyde	8406		149.025	7.73886	N.A.	N.A.	N.A.	N.A.	2.65621e-05	N.A.	1.34319e-05	N.A.
2-Ethylhexanoic acid	8697	HMDB0031230	143.108	6.85867	0.000298158	2.03493e-05	0.000261703	6.03084e-05	N.A.	N.A.	N.A.	N.A.
2-Hydroxy-4-methylvaleric acid 2-Hydroxy-3-methylvaleric acid	439960 164623	HMDB0000624 HMDB0000317	131.071	7.3146	5.91759e-05	2.97827e-05	5.21576e-05	8.85114e-06	9.98671e-05	1.11108e-05	5.59699e-05	7.7807e-06
2-Hydroxybutyric acid	440864	HMDB0000008	103.04	8.00302	0.000528604	0.000141305	0.000754786	0.00025461	0.00066274	9.54613e-05	0.000730016	0.000455999
2-Hydroxyglutaric acid	43	HMDB0000606,HMDB0000694	147.03	12.3024	0.0118836	0.00576955	0.00943084	0.00300259	0.010876	0.00816513	0.0109051	0.00511563
2-Hydroxyisobutyric acid	11671	HMDB0000729	103.04	8.09975	N.A.	N.A.	N.A.	N.A.	N.A.	N.A.	0.000203328	N.A.
2-Hydroxyoctanoic acid	94180	HMDB0000711	159.103	6.91258	1.19915e-05	N.A.	N.A.	N.A.	1.5145e-05	5.44797e-06	N.A.	N.A.
2-Hydroxypyridine	8871		94.0299	4.64871	6.16035e-05	1.44576e-05	7.9218e-05	3.2075e-05	8.20046e-05	5.51926e-05	5.02895e-05	2.69614e-05
2-Hydroxyvaleric acid 2-Hydroxyisovaleric acid	98009 99823	HMDB0001863 HMDB0000407	117.056	7.61251	0.00018933	5.33489e-05	0.000204306	3.13013e-05	0.000189331	2.68523e-05	0.000216157	4.39462e-05
2-Isopropylmalic acid	5280523	HMDB0000402	175.061	10.5869	N.A.	N.A.	N.A.	N.A.	9.18219e-06	N.A.	N.A.	N.A.
2-Methylcholine	16942		118.123	5.98301	1.63516e-05	4.99173e-06	2.13103e-05	6.64873e-06	4.25948e-05	7.5546e-06	2.69536e-05	3.78645e-06
2-Methylserine	439656		120.066	8.3015	0.000799676	0.000244991	0.000714348	2.37944e-05	0.000850301	0.000332107	0.000764263	4.43435e-05
2-Methylthiazolidine-4-carboxylic acid	160736	HMDB0246657	148.042	11.0034	3.19969e-05	N.A.	N.A.	N.A.	N.A.	N.A.	N.A.	N.A.
2-Oxoadipic acid	71	HMDB0000225	159.03	12.7239	2.38828e-05	N.A.	N.A.	N.A.	N.A.	N.A.	N.A.	N.A.
2-Oxoglutaric acid	51	HMDB0000208	145.014	14.4125	0.0030695	0.00110503	0.00350012	0.00227906	0.00169498	9.45267e-05	0.001124	5.6195e-05
2-Phosphoglyceric acid	439278	HMDB0003391	184.986	13.4418	0.000323151	1.17626e-05	0.000275065	5.6839e-05	0.00850811	0.000349271	0.00109163	0.0013249
3',5'-ADP	159296	HMDB0000061	426.023	10.3107	0.000154685	1.97347e-05	0.000116431	1.98471e-05	N.A.	N.A.	N.A.	N.A.
3'-AMP	41211	HMDB0003540	346.056	7.92573	N.A.	N.A.	3.5155e-05	2.35995e-05	7.29144e-05	3.97162e-05	7.75707e-05	7.12997e-06
3'-CMP	66535		322.045	7.98426	7.0881e-05	1.53457e-06	0.000301912	0.000219955	0.000116112	2.09919e-05	0.000120035	1.314e-05
3'-Dephospho CoA	444485	HMDB0001373	686.142	6.67388	2.63776e-05	7.9561e-06	N.A.	N.A.	0.000192984	5.69492e-05	0.000185435	6.49161e-05
3'-UMP	101543	HMDB0060282	323.029	8.23879	N.A.	N.A.	8.27041e-05	6.39944e-05	5.40314e-05	1.46242e-05	6.08925e-05	1.20066e-05
3-(4-Hydroxyphenyl)propionic acid 3-(3-Hydroxyphenyl)propionic acid 2-(4-Hydroxyphenyl)propionic acid	10394 91 102526	HMDB0002199 HMDB0000375 HMDB0041683	165.056	6.93817	1.83623e-05	N.A.	N.A.	N.A.	8.61362e-06	N.A.	N.A.	N.A.
3-Amino-2-piperidone	5200225	HMDB0000323	115.087	6.09268	0.000247356	4.76882e-05	0.000276749	3.07129e-05	0.000190932	1.78318e-05	0.000237997	2.1773e-05
3-Aminobutyric acid	10932		104.071	6.37509	0.00033088	6.72637e-05	0.000223643	4.6825e-05	0.000316969	4.89442e-05	0.000237969	3.85672e-05
3-Aminopropane-1,2-diol	440902		92.0707	5.89998	0.000270846	5.96206e-05	0.000404072	9.34973e-05	0.000301321	4.73129e-05	0.000403711	0.000120569
3-Deoxy-D-manno-2-octulosonic acid	10857507	HMDB0304125	237.062	6.55063	N.A.	N.A.	2.39892e-05	N.A.	N.A.	N.A.	N.A.	N.A.
3-Guanidinopropionic acid	67701		132.077	6.42195	0.000454984	0.00020836	0.000563609	0.000324538	0.000622077	0.00038716	0.000512492	0.000292887
3-Hydroxy-2-methyl-4-pyrone	8369	HMDB0030776	127.039	17.5346	0.00675574	0.00257299	0.0127874	0.00239691	0.0358453	0.00634319	0.0382884	0.00610586
3-Hydroxyanthranilic acid	86	HMDB0001476	154.05	8.8376	4.11709e-05	N.A.	4.17668e-05	3.55295e-05	2.23415e-05	1.90615e-05	1.39408e-05	9.66719e-06
3-Hydroxybutyric acid	441	HMDB0000011,HMDB0000357,HMDB0000442	103.04	7.79058	0.00332405	0.000947529	0.00422033	0.0027009	0.0124558	0.00628739	0.0193005	0.0046311
3-Hydroxydecanoic acid	26612	HMDB0002203	187.134	6.60357	1.63897e-05	7.75023e-06	3.06321e-05	2.95949e-06	2.45568e-05	2.42698e-06	2.5065e-05	6.98071e-06
3-Hydroxyhexanoic acid	151492	HMDB0010718	131.071	7.16667	3.26094e-05	5.55132e-06	7.14785e-05	2.1e-05	6.06638e-05	2.60064e-05	0.000119728	2.69619e-05
3-Hydroxyisovalerylcarnitine	57357187	HMDB0061189	262.165	8.01955	0.0111174	0.00403329	0.0292403	0.0149174	0.0111672	0.00263926	0.0304854	0.0101
3-Hydroxykynurenine	11811	HMDB0011631	225.087	7.93934	1.07525e-05	N.A.	7.58722e-06	N.A.	1.42605e-05	6.51165e-06	7.44123e-06	N.A.
3-Hydroxyoctanoic acid	26613	HMDB0010722	159.103	6.79354	N.A.	N.A.	2.37887e-05	5.35969e-06	3.0274e-05	1.30923e-05	5.1325e-05	3.35456e-05
3-Indoxylsulfuric acid	10258	HMDB0000682	212.002	7.80323	5.13781e-05	3.30439e-05	6.6916e-05	2.85214e-05	3.66852e-05	N.A.	N.A.	N.A.
3-Methoxy-4-hydroxyphenylethyleneglycol	10805	HMDB0001490	183.066	4.66627	8.02204e-05	1.62624e-05	8.32845e-05	1.17999e-05	9.05745e-05	2.65599e-05	6.91203e-05	4.36462e-05
3-Methoxytyrosine 3-(3,4-Dihydroxyphenyl)-2-methylalanine	1670 38853	HMDB0001434 HMDB0011754	212.092	9.38784	2.48122e-05	6.43489e-06	0.000115989	4.68407e-05	2.25232e-05	4.01606e-06	0.000115272	6.22598e-05
3-Methylcytidine	14237477	HMDB0240577	258.108	7.79881	1.7039e-05	1.65765e-05	2.28571e-05	N.A.	1.95382e-05	5.8159e-06	1.75724e-05	2.63425e-06
3-Methylhistidine 1-Methylhistidine	64969 92105	HMDB0000479 HMDB0000001	170.092	6.0299	0.0343371	0.00502788	0.041305	0.00582413	0.0332914	0.00358974	0.036745	0.00524351
3-Phenyllactic acid p-Methoxyphenylacetic acid m-Ethoxybenzoic acid	643327 7690 12126	HMDB0000748,HMDB0000779 HMDB0002072	165.056	7.1693	1.82048e-05	N.A.	1.91426e-05	N.A.	2.13526e-05	8.52831e-07	1.10686e-05	N.A.
3-Phenylpropionic acid	107	HMDB0000764	149.061	7.27222	0.00063507	0.000500021	0.000305574	6.7228e-05	0.000289844	9.74042e-06	0.000247104	1.8087e-05
3-Phosphoglyceric acid	439183	HMDB0000807	184.986	13.6817	0.00248977	0.000242971	0.00160322	0.00126381	0.0514321	0.00265411	0.00496861	0.0074728
3-Ureidopropionic acid	111	HMDB0000026	131.046	7.57991	N.A.	N.A.	2.53502e-05	N.A.	2.72414e-05	1.83364e-05	7.74542e-05	3.91583e-05
4-Acetamidobutanoic acid	18189	HMDB0003681	144.067	7.01591	7.45085e-06	N.A.	N.A.	N.A.	9.41115e-06	N.A.	N.A.	N.A.
4-Guanidinobutyric acid	500	HMDB0003464	146.092	6.63149	9.38888e-05	3.37272e-05	6.70724e-05	1.04386e-05	8.60096e-05	3.73538e-05	5.07893e-05	8.3842e-06
4-Hydroxyphenethyl alcohol_-H2O	10393		121.065	17.5128	0.000121464	5.42413e-05	0.000150904	7.46384e-05	N.A.	N.A.	0.000116617	N.A.
4-Hydroxyphenylacetaldehyde	440113	HMDB0003767	135.045	4.73691	0.000476364	0.000219077	0.000522116	0.000100292	0.000474907	2.26904e-05	0.000522134	0.000216757
4-Methylpyrazole	3406		83.0605	5.66578	9.08769e-06	N.A.	N.A.	N.A.	N.A.	N.A.	N.A.	N.A.
4-Oxopyrrolidine-2-carboxylic acid	107541		130.05	8.75995	0.0139352	0.00376364	0.0145326	0.00382848	0.00687299	0.000760097	0.0101693	0.00350407
4-Pyridoxic acid	6723	HMDB0000017	182.046	7.24437	2.1305e-05	N.A.	3.34534e-05	6.56169e-06	0.000114196	5.88692e-05	8.04009e-05	1.46527e-05
5'-Deoxy-5'-methylthioadenosine	439176	HMDB0001173	298.096	8.04704	0.000715298	0.000163936	0.00092314	0.000321502	0.000162173	7.18321e-05	0.000304812	0.000172126
5-Amino-4-oxovaleric acid	137	HMDB0001149	132.066	6.41912	4.1163e-05	1.33489e-05	7.05886e-05	1.00362e-05	5.30831e-05	1.56975e-05	7.13732e-05	2.84154e-05
5-Aminoimidazole-4-carboxamide ribotide	65110	HMDB0001517	337.056	7.7233	2.25964e-05	N.A.	8.85599e-05	7.29093e-05	0.000114513	3.23554e-05	0.000279198	0.000120644
5-Aminovaleric acid 4-Methylaminobutyric acid	138 70703	HMDB0003355	118.086	6.44726	0.024839	0.00409311	0.0113832	0.00100324	0.0252068	0.00468244	0.011631	0.00111786
5-Hydroxylysine	3032849	HMDB0000450	163.108	5.75268	6.77966e-05	1.44719e-05	0.000135445	2.50107e-05	9.93677e-05	2.1388e-05	0.000117247	2.82345e-05
5-Hydroxymethyluracil	78168	HMDB0000469	141.03	4.6059	9.13447e-05	3.01998e-05	7.89273e-05	1.27829e-05	0.000127698	1.60444e-05	7.15234e-05	2.44435e-05
5-Hydroxypentanoic acid	25945	HMDB0061927	117.056	7.41148	0.000521475	0.000156982	0.000650236	0.000211162	0.000581155	0.000202704	0.000641408	0.000237377
5-Hydroxytryptophan	439280	HMDB0000472	221.092	9.08954	1.02758e-05	N.A.	N.A.	N.A.	3.50215e-06	N.A.	N.A.	N.A.
5-Methoxyindoleacetic acid Indole-3-lactic acid	18986 676157	HMDB0004096 HMDB0000671	204.067	6.84674	5.90602e-05	4.28764e-05	3.77951e-05	1.04172e-05	6.57408e-05	5.22656e-05	2.72523e-05	3.53311e-06
5-Methyl-2'-deoxycytidine	440055	HMDB0002224	242.114	7.76586	3.29179e-05	8.44031e-06	4.36518e-05	7.68596e-06	3.46463e-05	1.30842e-05	3.7105e-05	5.34412e-06
5-Methylcytidine	92918	HMDB0000982	258.108	7.93854	3.44892e-05	9.9373e-06	9.32419e-05	1.23829e-05	4.38301e-05	6.75323e-06	7.06816e-05	1.14173e-05
5-Oxohexanoic acid	18407		129.056	7.48422	0.00038581	0.000228339	0.000276595	7.14059e-05	0.00036678	8.42614e-05	0.000285696	4.83252e-05
5-Oxoproline	7405	HMDB0000267	128.035	7.76541	0.00430268	0.00130186	0.00680974	0.000897218	0.0153837	0.00187337	0.0227882	0.00256436
6,8-Thioctic acid	864	HMDB0001451	205.035	6.84275	6.626e-06	N.A.	N.A.	N.A.	N.A.	N.A.	N.A.	N.A.
6-Phosphogluconic acid	91493	HMDB0001316	275.018	11.1315	0.00138331	0.000720752	0.00146728	0.000333755	0.0029658	0.00100216	0.00192754	0.000399468
7-Methylguanine	11361	HMDB0000897	166.072	6.60258	4.63554e-05	4.15039e-06	5.90581e-05	6.69824e-06	2.93307e-05	5.22465e-06	3.77234e-05	5.46123e-06
8-Hydroxyoctanoic acid	69820		159.103	6.73155	1.69666e-05	3.01316e-06	1.82815e-05	9.90271e-06	2.2356e-05	1.16727e-05	1.8003e-05	6.27647e-06
Acetanilide	904	HMDB0001250	136.076	17.4781	1.13947e-05	3.88403e-06	1.24435e-05	6.43087e-06	1.51888e-05	6.25451e-06	8.305e-06	3.61791e-06
Acetoacetamide	80077		102.055	17.4557	0.000381371	6.02473e-05	0.000369051	0.00013768	9.74099e-05	5.28615e-05	0.000314212	0.000194491
Acetyl CoA_divalent	444493		403.556	8.30094	0.000131596	5.65881e-05	0.000211137	0.000244015	0.000346824	0.000238308	0.000508427	1.42179e-05
Acetylcholine	187	HMDB0000895	146.117	6.0995	5.00891e-05	3.71111e-05	7.8402e-05	5.29657e-05	0.00010444	3.29997e-05	8.6996e-05	2.3755e-05
Acetylphosphate	186	HMDB0001494	138.98	11.0883	8.72313e-05	N.A.	N.A.	N.A.	N.A.	N.A.	N.A.	N.A.
Acetylpyrazine	30914	HMDB0031861	123.055	17.1027	0.00095431	0.00014431	0.000804095	0.000288248	0.000355492	N.A.	0.000178874	N.A.
Adenine	190	HMDB0000034	136.062	6.10892	0.000547949	0.000738561	0.000690748	0.00100447	0.000751206	0.00103987	0.000932614	0.00154614
Adenosine	60961	HMDB0000050	268.104	7.87569	0.000876761	0.000882506	0.000693616	0.000692059	0.000118907	3.2097e-05	0.000214857	2.18732e-05
Adenylosuccinic acid	447145	HMDB0000536	462.067	10.567	0.000710665	0.000973371	0.000532583	0.000523163	0.000341622	6.70998e-05	1.42933e-05	N.A.
Adipic acid 2-Methylglutaric acid	196 12046	HMDB0000448 HMDB0000422	145.051	11.2566	N.A.	N.A.	N.A.	N.A.	0.000487583	0.000140323	N.A.	N.A.
ADMA	123831	HMDB0001539	203.15	6.14183	0.00266578	0.00127587	0.00211257	0.000491402	0.00257847	0.000220698	0.00196647	0.000468139
ADP	6022	HMDB0001341	426.022	8.75813	0.039329	0.00574561	0.0333626	0.0174447	0.00248916	0.000713238	0.0105383	0.00875966
ADP-glucose GDP-fucose	16500 10918995	HMDB0006557 HMDB0001095	588.075	6.91253	0.000507545	0.000110587	0.000542935	0.000137516	0.000414242	2.14421e-05	0.000439463	6.16487e-05
ADP-ribose	445794	HMDB0001178	558.065	7.0396	0.00128983	0.000113453	0.000550719	0.000223698	0.00112225	0.000200816	0.000271083	6.34509e-05
Agmatine	199	HMDB0001432	131.129	4.19581	N.A.	N.A.	3.43533e-06	N.A.	4.62588e-06	N.A.	N.A.	N.A.
Ala	602	HMDB0000161,HMDB0001310	90.0551	7.21806	0.382051	0.089047	0.408539	0.10663	0.454366	0.0431252	0.478663	0.0858889
Ala-Ala	5460362	HMDB0003459	161.092	7.34511	0.000240049	3.90447e-05	0.000291733	5.95363e-05	0.000890747	0.000307039	0.00101684	0.00026063
Albizziine	92891		148.071	8.8056	0.000169129	5.47621e-05	0.000104745	3.6738e-05	0.000220223	4.93846e-05	0.000155497	2.15238e-05
Allantoic acid	203	HMDB0001209	175.047	7.18965	0.000411204	7.94566e-05	0.000376699	5.54317e-05	0.000390638	6.86174e-05	0.00043724	3.76578e-05
Allantoin	204	HMDB0000462	159.051	17.5186	0.00341267	0.000691234	0.00640855	0.00168456	0.00321367	0.000823134	0.00498155	0.00115503
Alliin	87310	HMDB0301759	178.053	11.9567	N.A.	N.A.	2.2885e-05	N.A.	5.73573e-05	1.25549e-05	3.19691e-05	6.46552e-06
Alloisoleucine	99288	HMDB0000557	132.102	8.35813	0.000715452	N.A.	N.A.	N.A.	N.A.	N.A.	N.A.	N.A.
Aminoacetone	215	HMDB0002134	74.0601	5.17658	0.000385216	0.000183506	0.000282049	N.A.	N.A.	N.A.	N.A.	N.A.
AMP	6083	HMDB0000045	346.056	7.59098	0.000761607	0.00063511	0.00113468	0.00162615	0.000521967	0.000165052	0.00668046	0.00782478
Anserine_divalent	112072		121.068	5.47983	0.566278	0.0914617	0.277798	0.0859516	0.5469	0.130153	0.263106	0.120605
Anthranilic acid	227	HMDB0001123	138.055	8.69691	7.8727e-06	N.A.	N.A.	N.A.	N.A.	N.A.	N.A.	N.A.
Arg-Glu			304.161	6.02424	9.99591e-05	1.99715e-05	9.47373e-05	3.89516e-05	0.000283819	7.99811e-05	0.00039834	0.000237897
Arg	6322	HMDB0000517,HMDB0003416	176.122	5.72309	0.00974116	0.00280717	0.0142176	0.00373871	0.0117697	0.00144513	0.016061	0.00330905
Argininic acid	160437	HMDB0003148	176.103	7.226	0.000418348	0.000446721	0.00018196	9.52331e-05	0.000545436	0.000555793	0.000214171	0.000145445
Argininosuccinic acid	16950	HMDB0000052	291.13	7.5555	0.00364802	0.0022629	0.0108938	0.00938299	0.00390813	0.000889141	0.00563482	0.00169964
Ascorbate 2-glucoside	54693473		337.078	6.06644	N.A.	N.A.	N.A.	N.A.	2.84194e-05	1.03915e-05	6.2044e-05	3.98181e-05
Ascorbate 2-sulfate	54676864		254.982	10.9293	1.11437e-05	N.A.	3.25757e-05	N.A.	N.A.	N.A.	N.A.	N.A.
Ascorbic acid	54670067	HMDB0000044	175.025	7.03525	0.000439157	N.A.	0.000522069	N.A.	0.00205996	0.000163643	0.00161651	0.000644608
Asn	236	HMDB0000168,HMDB0033780	133.061	8.42948	0.027713	0.0109623	0.0346694	0.00423341	0.0318098	0.00552557	0.0384497	0.00349311
Asp	424	HMDB0000191,HMDB0006483	134.045	9.28079	0.0403445	0.0149144	0.0682695	0.0237209	0.022821	0.0081965	0.0180232	0.00233655
Aspartame	134601	HMDB0001894	295.128	8.6106	N.A.	N.A.	N.A.	N.A.	6.80567e-05	2.57664e-05	N.A.	N.A.
ATP	5957	HMDB0000538	505.989	9.29152	0.651149	0.0335917	0.475725	0.105918	0.0366687	0.00899112	0.0208735	0.00790808
Azelaic acid	2266	HMDB0000784	187.098	9.60821	0.000165298	0.000110779	0.000150632	8.50283e-05	0.000123291	1.24441e-05	0.000147837	N.A.
Benzoic acid	243	HMDB0001870	121.03	8.05733	0.000310211	3.16808e-05	0.000321966	N.A.	0.000293377	9.37059e-06	0.000278316	5.11406e-06
Betaine	247	HMDB0000043	118.086	8.99938	0.76334	0.274224	0.430376	0.0666825	0.767742	0.182949	0.428431	0.069771
Betaine aldehyde_+H2O	249		120.102	5.98175	2.2507e-06	N.A.	1.6729e-05	1.64589e-05	N.A.	N.A.	N.A.	N.A.
Butyric acid Isobutyric acid	264 6590	HMDB0000039 HMDB0001873	87.0452	8.07682	N.A.	N.A.	N.A.	N.A.	0.00022094	5.40808e-05	0.000358282	9.76127e-05
Butyrylcarnitine	439829	HMDB0002013	232.154	7.61549	0.0918989	0.0462981	0.133172	0.0506402	0.229855	0.0771957	0.366714	0.112785
Cadaverine	273	HMDB0002322	103.123	4.03302	1.68609e-05	3.6785e-06	1.87993e-05	6.27575e-06	3.13169e-05	1.16524e-05	2.75514e-05	9.91941e-06
Caffeine	2519	HMDB0001847	195.088	16.9756	1.69985e-05	N.A.	N.A.	N.A.	6.86272e-06	3.289e-06	N.A.	N.A.
cAMP	6076	HMDB0000058	328.045	6.31869	0.000305221	4.39483e-05	0.000269984	4.89877e-05	8.18733e-05	4.59373e-05	6.17439e-05	4.1438e-06
Capryloylglycine	84290	HMDB0000832	200.129	6.53088	2.76578e-05	1.55283e-06	1.442e-05	8.72945e-06	6.91853e-06	7.57617e-07	1.38403e-05	N.A.
Carboxymethyllysine	123800		205.118	7.39943	0.00148479	0.000117839	0.00138895	0.000214502	0.00154158	9.13471e-05	0.0014513	0.000293867
Carnitine	85	HMDB0000062	162.112	6.74054	2.20356	0.437131	1.71267	0.153349	2.28446	0.255409	2.03152	0.0314702
Carnosine	439224	HMDB0000033	227.114	5.39112	0.989373	0.140347	0.61459	0.172038	0.953917	0.190192	0.664383	0.27786
cCMP 2',3'-cCMP	19236 68934	HMDB0011691	304.034	6.39664	3.11448e-05	2.59747e-06	4.59692e-05	9.92312e-06	N.A.	N.A.	N.A.	N.A.
CDP	6132	HMDB0001546	402.011	9.10394	0.000151461	6.56283e-05	0.000163209	7.81982e-05	N.A.	N.A.	3.03623e-05	6.21512e-06
CDP-choline	13804	HMDB0001413	487.1	5.78374	0.000567257	0.000481118	0.000543334	0.000316456	0.00110661	0.000335757	0.00105461	0.00036715
CDP-ethanolamine	123727	HMDB0001564	447.068	17.052	0.000911237	0.000458015	0.00114399	0.000275842	0.00165269	0.000362784	0.00176686	0.000575323
cGMP	24316	HMDB0001314	344.04	6.43449	1.99749e-05	N.A.	N.A.	N.A.	N.A.	N.A.	N.A.	N.A.
Cholic acid	221493	HMDB0000619	407.28	5.84347	8.36661e-05	2.08676e-05	0.000124999	8.91009e-05	6.02633e-05	2.28777e-05	7.31691e-05	2.77056e-05
Choline	305	HMDB0000097	104.107	5.49504	0.0254622	0.00642438	0.0399067	0.0110249	0.0589352	0.0108065	0.051993	0.0136599
Ciprofloxacin	2764		332.144	7.99275	N.A.	N.A.	8.24575e-06	N.A.	1.82889e-05	1.04479e-05	2.81451e-05	1.07279e-05
cis-4-Hydroxyproline	440014	HMDB0006055	132.065	8.79282	4.77839e-05	1.88867e-05	8.25498e-05	5.47438e-05	N.A.	N.A.	3.1629e-05	N.A.
cis-Aconitic acid	643757	HMDB0000072	173.009	16.7937	0.00396717	0.0011705	0.00450997	0.00151862	0.00175819	0.000950338	0.000856799	0.00019715
Citraconic acid	643798	HMDB0000634	129.019	12.3302	0.000833967	0.000326683	0.000739927	3.44152e-05	0.00117396	N.A.	0.000830669	8.56604e-05
Citramalic acid	1081	HMDB0000426	147.03	12.6238	0.000196242	8.6947e-05	0.000170393	6.64774e-05	0.000117854	5.52749e-05	0.000139435	8.94563e-05
Citric acid	311	HMDB0000094	191.02	16.279	0.0680903	0.0185201	0.084714	0.0276795	0.0282239	0.0126177	0.0148446	0.00507483
Citrulline	9750	HMDB0000904	176.103	8.82945	0.0158863	0.00359259	0.0253598	0.0110663	0.016754	0.00505361	0.0305415	0.0141576
CMP	6131	HMDB0000095	322.045	7.82787	2.25698e-05	6.1866e-06	4.75898e-05	6.69593e-06	0.000751452	0.00029405	0.000499119	0.000186866
CMP-N-acetylneuraminate	448209	HMDB0001176	613.141	6.81488	0.00051471	0.000110669	0.00042188	4.01202e-05	0.0005491	6.40242e-05	0.000482931	4.50023e-05
CoA_divalent	87642		382.551	8.56005	0.00224668	0.000431696	0.00184244	0.00053393	0.0016196	0.000871668	0.00113248	0.000483708
Creatine	586	HMDB0000064	133.08	6.9457	0.248948	0.0635787	0.194415	0.0329877	0.273287	0.0222816	0.230789	0.0160378
Creatinine	588	HMDB0000562	114.066	5.86025	0.0837635	0.00946349	0.0847733	0.0108759	0.11234	0.0155345	0.108411	0.0122589
CTP	6176	HMDB0000082	481.978	9.66905	0.00291803	0.000635583	0.00258089	0.00145187	7.10717e-05	3.21529e-05	7.31828e-05	2.00228e-05
Cumic acid	10820		163.077	7.0317	0.000159762	0.000134256	7.60895e-05	4.29034e-05	0.000153671	6.61673e-05	0.000140994	7.18802e-05
Cys	594	HMDB0000574,HMDB0003417	122.027	9.04896	5.2259e-06	N.A.	3.69342e-05	1.23895e-05	0.000851172	0.000128888	0.00229191	0.00109807
Cys-Gly	439498	HMDB0000078	179.048	7.31202	N.A.	N.A.	N.A.	N.A.	0.000170568	5.66869e-05	0.000281827	0.000297426
Cystathionine	834	HMDB0000099	223.075	7.94874	0.000149709	6.04409e-05	0.000473091	0.000109462	0.000227043	4.58821e-05	0.000396461	4.24989e-05
Cysteamine	6058	HMDB0002991	78.0373	5.17993	N.A.	N.A.	N.A.	N.A.	9.90579e-06	4.627e-06	2.10279e-05	9.47478e-07
Cysteine glutathione disulfide	10455148	HMDB0000656	427.095	9.31149	2.15943e-05	1.69251e-05	0.000107469	4.65257e-05	0.00103242	0.00037786	0.00205213	0.00136833
Cystine	595	HMDB0000192	241.031	8.80724	N.A.	N.A.	N.A.	N.A.	1.66021e-05	1.32681e-05	0.00011314	0.000123895
Cytidine	6175	HMDB0000089	244.093	7.7037	0.00518744	0.0051305	0.00621351	0.00246224	0.0100006	0.00264078	0.0110578	0.00147498
Cytosine	597	HMDB0000630	112.051	5.8361	1.11991e-05	6.78535e-06	1.27586e-05	4.00931e-06	1.76738e-05	7.30565e-06	1.58494e-05	9.34439e-08
dAMP	12599	HMDB0000905	330.061	7.67603	N.A.	N.A.	N.A.	N.A.	N.A.	N.A.	2.23467e-05	1.43666e-05
dATP	15993	HMDB0001532	489.993	9.24164	3.90434e-05	N.A.	4.16528e-05	N.A.	1.32207e-05	N.A.	N.A.	N.A.
dCMP	13945	HMDB0001202	306.05	7.95359	N.A.	N.A.	N.A.	N.A.	2.03012e-05	N.A.	N.A.	N.A.
dCTP	65091	HMDB0000998	465.983	9.71285	2.74076e-05	N.A.	2.29395e-05	6.51226e-06	N.A.	N.A.	N.A.	N.A.
Decanoic acid	2969	HMDB0000511	171.139	6.65649	0.00145811	0.000159511	0.00118236	0.000146014	0.000404586	6.83908e-05	N.A.	N.A.
Decarboxylated S-Adenosylmethionine	439415	HMDB0000988	355.154	4.5332	N.A.	N.A.	3.02656e-05	N.A.	N.A.	N.A.	N.A.	N.A.
dGTP	65103	HMDB0001440	505.988	9.07887	0.000102527	9.57777e-06	8.53489e-05	8.35158e-06	1.01497e-05	N.A.	5.96334e-06	N.A.
Diethanolamine	8113	HMDB0004437	106.086	6.11508	0.00115309	0.000754503	0.000372481	0.000120196	0.000799677	0.000181241	0.00563764	0.0093418
Dihydrouracil 1-Methylhydantoin Glycine anhydride	649 69217 7817	HMDB0000076 HMDB0003646	115.05	17.4863	0.00010594	4.18337e-05	0.000337995	0.000256893	0.00174337	0.000543667	0.00252911	0.00076497
Dihydroxyacetone phosphate	668	HMDB0001473	168.991	9.92882	0.00244647	0.000974122	0.00248749	0.00159967	0.0022047	0.00125589	0.000720966	0.000900597
dIMP	91531	HMDB0006555	331.045	7.85894	N.A.	N.A.	N.A.	N.A.	9.97985e-06	N.A.	N.A.	N.A.
Diphenylcarbazide	8789		243.123	17.6314	0.000223221	0.000146074	0.00013153	5.21766e-05	0.000102904	1.79341e-05	8.42152e-05	N.A.
Disulfiram	3117		297.057	17.4734	1.51958e-05	N.A.	2.56792e-05	N.A.	N.A.	N.A.	N.A.	N.A.
Dodecanedioic acid	12736	HMDB0000623	229.145	8.71152	3.52785e-05	N.A.	4.18282e-05	N.A.	N.A.	N.A.	N.A.	N.A.
Dopamine Octopamine	681 440266	HMDB0000073 HMDB0004825	154.086	6.89649	6.04407e-05	N.A.	N.A.	N.A.	5.85146e-05	2.51788e-05	0.000136013	3.73894e-05
dTDP-glucose	443210	HMDB0001328	563.069	7.00011	0.000157306	2.59113e-05	0.000132521	7.80376e-06	7.33449e-05	4.5376e-05	5.73949e-05	1.03803e-05
dTMP	9700	HMDB0001227	321.049	7.80751	N.A.	N.A.	N.A.	N.A.	0.000110886	8.53949e-05	3.16894e-05	4.64771e-06
dTTP	64968	HMDB0001342	480.982	9.51725	0.000184019	4.81693e-05	0.000120924	4.47443e-05	1.44468e-05	N.A.	N.A.	N.A.
Ectoine	126041		143.082	7.51799	0.000790815	0.000807714	0.00101212	0.000565714	0.00080925	0.000965759	0.000758059	0.000406418
Ergothioneine	3037043	HMDB0003045	230.096	13.7225	0.011225	0.00519188	0.0104096	0.0165438	0.0102435	0.0112994	0.0114624	0.00140451
Erythrose 4-phosphate	122357	HMDB0001321	199.001	8.80105	N.A.	N.A.	1.09912e-05	N.A.	N.A.	N.A.	6.89909e-06	N.A.
Ethanolamine	700	HMDB0000149	62.0602	5.12913	0.000990048	9.06447e-05	0.00123032	4.82328e-05	0.00203742	0.000473821	0.00177176	0.000323823
Ethanolamine phosphate	1015	HMDB0000224	140.012	6.69567	0.00247082	0.000129285	0.00284531	0.000233093	0.00261452	0.000382647	0.00227378	0.000503015
Ethionine	25674		164.074	8.83596	N.A.	N.A.	1.97074e-06	N.A.	N.A.	N.A.	2.90402e-06	1.76614e-06
Ethylacetimidate	65066		88.0758	5.6746	N.A.	N.A.	N.A.	N.A.	0.000126288	N.A.	N.A.	N.A.
Ethylmalonic acid Glutaric acid Methylsuccinic acid	11756 743 6950476	HMDB0000622 HMDB0000661 HMDB0001844	131.035	12.3525	0.000138692	N.A.	N.A.	N.A.	N.A.	N.A.	0.00010348	N.A.
FAD_divalent	643975		391.572	6.58436	0.000490329	5.98458e-05	0.000514583	2.17037e-05	0.000642222	5.21342e-05	0.000530239	3.22188e-05
Farnesyl pyrophosphate	445713	HMDB0000961	381.123	8.08342	8.63924e-06	N.A.	N.A.	N.A.	N.A.	N.A.	N.A.	N.A.
FMN	643976	HMDB0001520	455.097	6.93877	N.A.	N.A.	N.A.	N.A.	1.57022e-05	N.A.	N.A.	N.A.
Fructose 1,6-diphosphate	172313	HMDB0001058	338.989	11.0626	0.0575214	0.046567	0.0114642	0.00757184	0.00198479	0.000750043	0.00162073	0.000618185
Fructose 6-phosphate	603	HMDB0000124	259.022	8.11563	0.0468076	0.0251341	0.0549438	0.024498	0.139975	0.0518702	0.163311	0.000123735
Fumaric acid	444972	HMDB0000134	115.004	15.9728	0.00909509	0.00466705	0.0113263	0.0032959	0.0119657	0.00176885	0.00831133	0.00218334
GABA	119	HMDB0000112	104.071	6.17215	0.0068691	0.000529276	0.00393207	0.000110344	0.00747656	0.000872424	0.00600069	0.000876858
Galactosamine	24154		180.087	7.23292	N.A.	N.A.	2.61577e-05	N.A.	7.97786e-05	7.03637e-05	4.95307e-05	5.40886e-05
GDP	8977	HMDB0001201	442.018	8.5579	0.000627417	0.000105943	0.000655247	0.000265688	8.1033e-05	6.06037e-06	0.000386954	0.000327624
GDP-mannose GDP-glucose	18396 46173703	HMDB0001163 HMDB0003351	604.07	6.89097	0.000970453	0.000141428	0.000806619	0.000159816	0.00117874	0.000107727	0.0010296	0.000203295
Gln	738	HMDB0000641,HMDB0003423	147.076	8.56042	2.25551	0.571807	2.69758	0.148671	2.27146	0.0857348	2.64843	0.184959
Glu-Glu	439500		277.103	8.66894	2.77203e-05	N.A.	N.A.	N.A.	0.00069429	0.000184056	N.A.	N.A.
Glu	611	HMDB0000148,HMDB0003339	149.064	8.75922	0.0201277	0.00697079	0.0218447	0.00804424	0.00820695	0.00199141	0.0120274	0.00335921
Glucaric acid	33037	HMDB0000663	209.03	11.0505	9.47048e-05	7.78716e-06	0.000177163	N.A.	4.68085e-05	5.34963e-07	N.A.	N.A.
Gluconic acid	10690	HMDB0000625	195.051	6.79693	0.00145866	0.000943324	0.0014058	0.00169308	0.00320234	0.000250056	0.00251213	0.000141149
Gluconolactone	7027	HMDB0000150	179.055	18.0586	0.000584718	0.000454893	0.000252085	7.27421e-06	0.00181618	0.000260255	0.00126055	0.000191643
Glucosamine	439213	HMDB0001514	180.087	7.35451	0.000126108	0.000100734	0.000282282	0.000261071	0.0018295	0.000268911	0.00169415	0.000561437
Glucosamine 6-phosphate	440997	HMDB0001254	258.039	7.32825	0.00013572	0.000101516	0.000233869	0.00018781	0.00197199	0.000246321	0.00195955	0.000561135
Glucosaminic acid	73563		196.081	9.55785	2.67205e-05	4.67156e-06	2.24706e-05	7.92816e-06	3.18202e-05	7.13307e-06	2.86649e-05	9.38059e-06
Glucose 1-phosphate	65533	HMDB0001586	259.023	8.24209	0.0157862	0.00965821	0.0166511	0.00673987	0.0532013	0.0162413	0.0686109	0.010735
Glucose 6-phosphate	5958	HMDB0001401	259.023	8.04391	0.187734	0.0930529	0.216761	0.0695413	0.566614	0.155294	0.615023	0.22252
Glucurone	92283	HMDB0006355	175.025	4.61384	0.00224217	0.000342256	0.0022007	0.000164359	0.00219288	0.000284246	0.0022422	0.000132507
Glucuronic acid Galacturonic acid	94715 439215	HMDB0000127 HMDB0002545	193.035	6.75915	1.70635e-05	1.38739e-06	2.87344e-05	1.77441e-05	2.57216e-05	5.58811e-06	1.91247e-05	7.54867e-06
Glutarylcarnitine	71464488	HMDB0013130	276.144	8.09039	0.00313815	0.00101955	0.0028414	0.000326792	0.0031818	0.000580684	0.00320195	0.000255918
Glutathione (GSH)	124886	HMDB0000125	308.091	10.5413	0.327405	0.0498567	0.427311	0.0410208	0.446764	0.0313208	0.493112	0.0711424
Glutathione (GSSG)_divalent	65359		307.083	9.71927	0.231489	0.0431657	0.295808	0.0792214	0.209845	0.0204472	0.246092	0.0322662
Gly	750	HMDB0000123	76.0393	6.68636	0.0190948	0.00487159	0.0329212	0.0162991	0.0229184	0.00462675	0.0296969	0.011164
Gly-Asp	97363		191.066	7.89449	0.00120399	0.000333749	0.00126684	0.000195195	0.000989592	9.46182e-05	0.000835687	0.000105962
Gly-Gly	11163	HMDB0011733	133.061	6.67269	0.000432648	0.000169217	0.000440676	5.61282e-05	0.00104815	0.000111286	0.000905473	2.36199e-05
Gly-Leu			189.123	7.67852	9.10965e-05	1.22449e-05	8.59109e-05	2.66674e-05	0.000475019	7.154e-05	0.000350925	0.00022222
Glyceraldehyde 3-phosphate	729	HMDB0001112	168.991	9.28014	2.28187e-05	2.00249e-05	N.A.	N.A.	N.A.	N.A.	N.A.	N.A.
Glyceric acid	439194	HMDB0000139,HMDB0006372	105.019	8.38273	0.000444502	9.7807e-05	0.000359106	0.000338455	0.046966	0.015609	0.019138	0.00709882
Glycerol	753	HMDB0000131	93.0548	17.4785	0.153126	0.013935	0.136666	0.0851416	0.153375	0.018611	0.134397	0.0185855
Glycerol 2-phosphate	2526	HMDB0002520	171.007	9.9166	0.000223685	4.5085e-05	0.000131845	4.73744e-05	0.000186689	1.40212e-05	0.000125816	2.55408e-05
Glycerol 3-phosphate	439162	HMDB0000126	171.006	9.56352	0.171931	0.0881009	0.181747	0.0638242	0.122588	0.0139056	0.0662491	0.0362579
Glycerophosphocholine	439285	HMDB0000086	258.11	17.1237	0.0715433	0.0181907	0.0751258	0.0129051	0.0862246	0.0246288	0.0734834	0.0153894
Glycocholic acid	10140	HMDB0000138	464.302	5.7392	9.61703e-05	6.7242e-05	0.000276205	0.000126606	0.000102824	4.72307e-05	0.000123557	8.56297e-05
Glycolic acid	757	HMDB0000115	75.0088	9.86714	N.A.	N.A.	0.000291609	2.02503e-05	N.A.	N.A.	N.A.	N.A.
Glyoxylic acid	760	HMDB0000119	72.993	9.30199	3.42375e-05	1.41145e-05	1.65084e-05	N.A.	1.58127e-05	N.A.	N.A.	N.A.
GMP	6804	HMDB0001397	362.051	7.50699	4.96973e-05	1.82549e-05	0.000106158	6.01815e-05	0.00962365	0.000405166	0.00735064	0.00137591
GTP	6830	HMDB0001273	521.984	9.08551	0.0124836	0.00212998	0.0105045	0.00221482	0.00141698	0.000312049	0.000831462	0.000303935
Guanidinosuccinic acid	439918	HMDB0003157	176.067	8.09335	0.000309464	0.000166263	5.86724e-05	1.53049e-05	0.000316112	0.00018918	4.90099e-05	1.06592e-05
Guanidoacetic acid	763	HMDB0000128	118.061	6.60187	0.000412111	0.000177122	0.000727782	0.000221504	0.000429744	0.000148087	0.000646925	0.000187796
Guanine	764	HMDB0000132	152.057	6.66546	2.5448e-05	1.03002e-05	4.1923e-05	3.36399e-05	0.000105612	5.67443e-05	0.000187983	5.64974e-05
Guanosine	6802	HMDB0000133	284.099	10.1042	0.000503739	0.000321424	0.00131243	0.00119364	0.00977663	0.00342953	0.010232	0.00146088
H-Asp(Gly-OH)-OH	99717	HMDB0011165	191.066	9.57815	0.000367812	0.000101245	0.000787738	0.000310994	0.000562019	0.00026371	0.000721834	3.75034e-05
Heptanoic acid	8094	HMDB0000666	129.092	7.14799	0.000306992	9.20901e-05	0.00022853	3.101e-05	0.000215597	N.A.	N.A.	N.A.
Hexamine	4101		141.113	5.91363	2.20156e-05	2.15468e-05	N.A.	N.A.	0.000116226	0.000158376	7.27676e-06	N.A.
Hexanoic acid 4-Methylpentanoic acid	8892 4275592	HMDB0000535 HMDB0000689	115.077	7.37282	0.00047352	0.000232143	0.000363291	3.93336e-05	0.000336838	N.A.	0.000285333	N.A.
Hexylamine	8102		102.128	6.18474	1.01752e-05	N.A.	6.26469e-06	N.A.	N.A.	N.A.	N.A.	N.A.
Hippuric acid	464	HMDB0000714	178.051	7.00656	0.000204468	8.43195e-05	0.000314067	9.41968e-05	0.000208611	6.37256e-05	0.000223202	7.20067e-05
His	773	HMDB0000177	156.077	5.87975	0.0937514	0.00851507	0.121046	0.0480527	0.0937234	0.0056488	0.115047	0.0372381
His-Glu	7010583		285.119	6.06238	3.93871e-05	2.02817e-05	5.81083e-05	3.54374e-05	0.000166678	0.000107354	0.00021436	0.00012919
Histamine	774	HMDB0000870	112.087	3.87916	0.020455	0.00180294	0.0241527	0.00997959	0.0294439	0.00529955	0.0249302	0.00701389
Homoarginine	9085	HMDB0000670	189.135	5.78088	0.010683	0.000451204	0.0084396	0.00340009	0.0122631	0.00255101	0.00875427	0.00331761
Homocarnosine	10243361	HMDB0000745	241.129	5.54119	0.0470807	0.00215716	0.028826	0.00326372	0.0500916	0.00470446	0.0290356	0.00402482
Homocitric acid	28371	HMDB0003518	205.035	15.4193	0.000406579	7.64985e-05	0.000319825	7.39642e-05	0.000363143	3.84098e-05	0.000331956	0.000103172
Homocitrulline	65072	HMDB0000679	190.119	8.91618	0.00176609	0.000493504	0.00182216	0.000375319	0.00196814	0.000724428	0.00194937	0.00039379
Homocysteine	778	HMDB0000742	136.043	8.38411	N.A.	N.A.	9.2743e-06	9.54646e-06	8.11148e-05	5.06109e-05	0.000137424	5.14843e-05
Homoserine	12647	HMDB0000719	120.066	8.07884	0.000490098	6.01801e-05	0.000832236	0.000417885	0.000405166	7.32319e-05	0.000709425	0.000446976
Homoserinelactone	73509		102.055	5.68106	0.000211009	4.81203e-05	0.000302233	5.99246e-05	6.31261e-05	4.63276e-05	0.00011238	4.65653e-05
Homovanillic acid Hydroxyphenyllactic acid	1738 9378	HMDB0000118 HMDB0000755	181.051	6.88737	0.000282643	0.000230262	0.000125636	8.46005e-06	0.000318612	0.000290114	0.000124327	2.48205e-05
Hydroxycitric acid	123908	HMDB0031159	207.015	16.717	N.A.	N.A.	N.A.	N.A.	1.03735e-05	N.A.	N.A.	N.A.
Hydroxyindole	75421		134.06	17.4824	3.39624e-06	N.A.	3.17133e-06	N.A.	N.A.	N.A.	N.A.	N.A.
Hydroxyproline	5810	HMDB0000725	132.066	9.60128	0.028809	0.00896747	0.0462045	0.0222321	0.027283	0.00983542	0.042491	0.0168621
Hypotaurine	107812	HMDB0000965	110.027	14.1672	0.0300408	0.00455683	0.0199446	0.00230874	0.0321642	0.00279611	0.0198088	0.0038952
Hypoxanthine	790	HMDB0000157	137.046	9.0971	0.0309241	0.0163985	0.0970378	0.0593796	0.344514	0.032609	0.358472	0.0180258
IDP	6831	HMDB0003335	427.007	8.86808	N.A.	N.A.	N.A.	N.A.	N.A.	N.A.	2.29916e-05	N.A.
Ile	791	HMDB0000172	132.102	8.13594	0.0515876	0.0312933	0.0400196	0.0139678	0.0649661	0.0202795	0.0635614	0.0128418
Ile-Pro-Pro	9949212		326.207	8.69557	N.A.	N.A.	N.A.	N.A.	0.000126069	0.000105052	3.62424e-05	2.98251e-05
Imidazole-4-acetic acid	96215	HMDB0002024	127.05	6.43573	5.0543e-05	3.20416e-05	0.000126645	4.44915e-05	4.72913e-05	2.45258e-07	5.56683e-05	2.46415e-05
Imidazole-4-methanol	1745		99.0554	5.60926	1.62753e-05	1.54601e-05	1.62654e-05	7.57248e-06	9.76944e-06	3.96074e-06	1.942e-05	1.38097e-05
IMP	8582	HMDB0000175	347.04	7.78623	0.0083861	0.00372876	0.0258671	0.019741	0.333387	0.0333895	0.228559	0.0602387
Inosine	6021	HMDB0000195	269.088	15.5495	0.0416431	0.0353058	0.117073	0.0984694	0.428967	0.137784	0.429436	0.0633035
Isatin	7054		148.039	17.5381	N.A.	N.A.	5.31757e-06	N.A.	3.50038e-06	N.A.	N.A.	N.A.
Isethionic acid	7866	HMDB0003903	124.991	9.17523	0.00163775	9.45969e-05	0.000620294	0.000144116	0.00144988	0.000237646	0.000674977	0.000331965
Isobutyryl CoA_divalent	3036931		417.571	8.13179	1.74564e-05	N.A.	1.1667e-05	N.A.	3.87524e-05	N.A.	8.53887e-05	3.68645e-05
Isocitric acid	1198	HMDB0000193	191.02	17.0236	0.00119586	3.26372e-05	0.00144419	N.A.	0.00153494	N.A.	N.A.	N.A.
Isoglutamic acid	73064		148.06	7.29245	0.0179477	0.00190955	0.03073	0.00507141	0.0189283	0.00332712	0.0269676	0.0119208
Isoproterenol	3779		212.128	7.96851	9.34368e-06	N.A.	9.87324e-06	N.A.	1.07798e-05	1.4937e-06	6.41756e-06	N.A.
Isovaleric acid Valeric acid DL-2-Methylbutyric Acid	10430 7991 8314	HMDB0000718 HMDB0000892 HMDB0002176	101.061	7.63046	0.000486431	N.A.	N.A.	N.A.	N.A.	N.A.	N.A.	N.A.
Isovalerylcarnitine	6426851	HMDB0000688	246.17	7.79695	0.00361738	0.000315061	0.00415638	0.00111337	0.0053044	0.00189291	0.00617269	0.00185538
Isovalerylglycine 2-Methylbutyrylglycine	546304 193872	HMDB0000678 HMDB0000339	158.082	6.95035	5.99724e-05	2.11744e-05	9.12331e-05	6.14796e-06	6.95165e-05	1.18918e-05	6.89106e-05	1.5562e-05
Kynurenine	846	HMDB0000684	209.092	8.0297	0.00065544	0.000271044	0.00102278	0.000373019	0.00076326	0.000196817	0.000815245	0.0001831
Lactic acid	612	HMDB0000190,HMDB0001311	89.0245	8.7409	0.750323	0.330103	0.887196	0.407601	2.03662	0.256247	1.86857	0.46844
Lauric acid	3893	HMDB0000638	199.17	6.44938	0.00478185	0.000544095	0.00427771	0.000531492	0.00072705	0.000441721	0.000591472	0.000349712
Lauroylcarnitine	168381	HMDB0002250	344.278	8.80505	0.000435605	0.000265957	0.000805413	0.000326909	0.000294	0.000210742	0.000331417	0.000130349
Leu	857	HMDB0000687	132.102	8.22777	0.104714	0.0526007	0.0961706	0.0181142	0.133139	0.0329792	0.140925	0.0142699
Lumazine	10250		165.04	17.5072	N.A.	N.A.	2.13439e-05	3.82806e-06	3.63713e-06	N.A.	N.A.	N.A.
Lys	866	HMDB0000182,HMDB0003405	147.113	5.53398	0.0820431	0.0335404	0.0616312	0.0209182	0.100084	0.0169674	0.0815378	0.0250688
Malic acid	525	HMDB0000156,HMDB0000744	133.014	14.419	0.116888	0.048143	0.144684	0.0477271	0.179171	0.0268611	0.151088	0.0217302
Malonylcarnitine	22833583	HMDB0002095	248.113	8.13953	0.00221323	0.000276968	0.00297963	0.000578539	0.00245945	0.000419393	0.00355232	0.000419635
Mannosamine	440049		180.087	7.17603	N.A.	N.A.	N.A.	N.A.	1.32844e-05	N.A.	2.19143e-06	N.A.
Melamine	7955		127.072	6.10705	1.80064e-05	N.A.	N.A.	N.A.	N.A.	N.A.	N.A.	N.A.
meso-Tartaric acid	447315		149.009	14.5518	N.A.	N.A.	N.A.	N.A.	N.A.	N.A.	2.5462e-05	N.A.
Met	876	HMDB0000696	150.058	8.53792	0.0115951	0.00338671	0.0159445	0.00753357	0.0127979	0.002917	0.0160869	0.00482322
Methionine sulfoxide	158980	HMDB0002005	166.053	9.41899	0.00043248	0.000106522	0.000583628	8.33145e-05	0.000505905	0.000184296	0.000732589	0.000368889
Methylguanidine	10111	HMDB0001522	74.0713	5.0043	5.97914e-05	2.51601e-05	5.26033e-05	2.58023e-06	4.69705e-05	1.90734e-05	4.9158e-05	1.95817e-05
Mevalolactone	5325923	HMDB0006024	131.07	17.6083	0.00122747	0.000768265	0.00231813	0.00180291	0.0169006	0.009469	0.0107762	0.0045556
Mevalonic acid	134965	HMDB0000227	147.066	7.11904	N.A.	N.A.	N.A.	N.A.	6.57448e-05	1.44262e-05	6.45198e-05	3.14071e-06
Monoethyl malonic acid	70615	HMDB0000576	131.035	7.82662	N.A.	N.A.	N.A.	N.A.	N.A.	N.A.	8.45669e-06	N.A.
Monomethyl glutaric acid	73917	HMDB0000858	145.051	7.29139	0.000502086	0.00020897	0.00086067	0.000477472	0.00124394	0.000477737	0.000846414	0.000485576
Morpholine	8083	HMDB0031581	88.0758	5.34851	9.85413e-05	1.7367e-05	0.000116504	2.04316e-05	0.000155688	5.68334e-06	0.000131236	1.47527e-05
Mucic acid	3037582	HMDB0000639	209.03	10.7691	0.000566858	0.000248086	0.000452972	0.000257509	5.35821e-05	8.44756e-06	4.8185e-05	1.58891e-05
myo-Inositol 1-phosphate myo-Inositol 3-phosphate	107737 440194	HMDB0000213 HMDB0006814	259.023	8.33757	0.00860761	0.00355481	0.0100176	0.00195187	0.00733073	0.00147467	0.00775319	0.000785613
myo-Inositol 2-phosphate	160886		259.023	8.48041	0.00610705	0.00236148	0.0149361	0.00430811	0.00873841	0.00374081	0.0165937	0.00479779
Myristic acid	11005	HMDB0000806	227.202	6.27992	0.00216697	0.000403328	0.00204929	0.000513809	0.000650677	0.000216791	0.000649486	0.000253907
Myristoleic acid	5281119	HMDB0002000	225.186	6.30507	0.000242783	0.00010384	0.000251813	0.000116861	0.000441669	0.000253966	0.000361889	0.000132102
N,N-Dimethylglycine	673	HMDB0000092	104.071	8.75495	0.000452262	7.97645e-05	0.000347783	1.31035e-06	0.000595473	6.4266e-05	0.000336067	3.93466e-05
N-(1-Deoxy-1-fructosyl)valine	131752247	HMDB0037844	280.139	11.1058	4.75472e-05	1.62319e-06	4.28136e-05	3.65907e-05	0.000103235	3.88272e-05	0.000170671	1.20731e-05
N-Acetyl-β-alanine N-Acetylalanine	76406 88064	HMDB0000766	130.051	7.32175	3.98596e-05	1.62301e-05	4.96299e-05	1.25239e-05	9.75434e-05	3.20628e-05	9.06738e-05	2.74997e-05
N-Acetylaspartic acid	65065	HMDB0000812	174.041	11.0683	0.000602428	0.000314363	0.00113576	0.000473099	0.00106695	0.000288992	0.000906712	0.000175881
N-Acetylaspartylglutamic acid	5255	HMDB0001067	303.084	11.5806	0.00181856	0.000584317	0.00270184	0.000936541	0.00151642	4.06013e-05	0.00204416	0.000539129
N-Acetylcysteine	12035	HMDB0001890	162.023	7.3226	N.A.	N.A.	N.A.	N.A.	2.22478e-05	4.3538e-06	2.34698e-05	N.A.
N-Acetylglucosamine 1-phosphate	440272	HMDB0001367	300.049	7.82358	0.00022422	1.83669e-05	0.000247345	1.84763e-05	0.000817193	5.35012e-05	0.000734833	0.000145756
N-Acetylglucosamine 6-phosphate	440996	HMDB0001062	300.049	7.53498	0.000265757	6.20324e-05	0.00028189	8.51236e-05	0.00167856	0.000231621	0.00206446	0.000342501
N-Acetylglucosamine N-Acetylmannosamine N-Acetylgalactosamine	439174 439281 35717	HMDB0000215 HMDB0001129 HMDB0000853	222.097	17.4882	0.000377704	2.17065e-05	0.000517655	0.000183736	0.00191752	0.000341447	0.00239786	0.000398321
N-Acetylglucosylamine	439454	HMDB0001104	221.113	7.9039	7.13034e-06	1.68648e-06	9.25345e-06	N.A.	1.51214e-05	N.A.	N.A.	N.A.
N-Acetylglutamic acid	70914	HMDB0001138	188.057	10.2691	2.50951e-05	N.A.	N.A.	N.A.	N.A.	N.A.	N.A.	N.A.
N-Acetylglutamine	25561	HMDB0006029	187.073	6.76362	2.65027e-05	9.21474e-06	3.81835e-05	5.51916e-06	3.98656e-05	2.10872e-05	4.27344e-05	1.15824e-05
N-Acetylglycine	10972	HMDB0000532	116.035	7.80631	0.000424036	0.000319637	0.000384186	0.000173331	0.000500345	0.000320705	0.000306691	0.000121405
N-Acetylhistidine	75619		198.087	7.82208	2.62196e-05	2.4625e-05	2.70286e-05	N.A.	1.25693e-05	7.15561e-06	9.43713e-06	N.A.
N-Acetylleucine Isovalerylalanine N-Acetylisoleucine N-Hexanoylglycine	70912 129285 7036275 99463	HMDB0011756 HMDB0000747 HMDB0061684 HMDB0000701	172.098	6.71866	7.87336e-05	1.00484e-05	6.11217e-05	3.43748e-05	6.2328e-05	1.91399e-05	5.93783e-05	2.16609e-05
N-Acetyllysine	92907	HMDB0000446	189.123	7.78966	0.00106956	0.000140735	0.00100568	7.276e-05	0.00275452	0.000993291	0.00342417	0.00119214
N-Acetylmethionine	448580	HMDB0011745	190.054	6.7806	N.A.	N.A.	1.71399e-05	N.A.	2.3023e-05	N.A.	2.72985e-05	N.A.
N-Acetylneuraminic acid	439197	HMDB0000230	308.099	6.09825	0.000471725	8.41672e-05	0.000540355	5.99987e-05	0.000477583	3.04943e-05	0.00053246	2.83901e-05
N-Acetylornithine	439232	HMDB0003357	175.108	7.59155	0.000141393	3.61847e-05	0.000206439	4.2546e-05	0.000926413	0.000375629	0.0012565	0.000615849
N-Acetylputrescine	122356	HMDB0002064	131.118	6.71228	1.21854e-05	3.43794e-06	1.12958e-05	N.A.	8.46299e-06	N.A.	4.70854e-06	N.A.
N-Acetylserine	65249	HMDB0002931	148.06	18.3007	N.A.	N.A.	0.000316277	N.A.	0.000344491	N.A.	0.000273628	N.A.
N-Acetyltaurine	159864	HMDB0240253	166.018	7.69579	0.000472444	0.00011077	0.000146504	4.61054e-05	0.000275568	0.000105481	0.000118242	3.82347e-05
N-Acetylvaline	66789	HMDB0011757	158.082	6.86891	1.52848e-05	6.26653e-06	N.A.	N.A.	N.A.	N.A.	5.25005e-06	N.A.
N-Butyrylglycine Isobutyrylglycine	88412 10855600	HMDB0000808 HMDB0000730	144.067	7.14519	2.09397e-05	6.57562e-06	2.51959e-05	1.29717e-05	2.56156e-05	1.30394e-05	1.62723e-05	N.A.
N-Carbamylglutamic acid	121396		189.052	10.61	1.62671e-05	N.A.	N.A.	N.A.	1.60638e-05	N.A.	N.A.	N.A.
N-Ethylmaleimide_+H2O	4362		142.051	7.4314	1.14672e-05	N.A.	N.A.	N.A.	N.A.	N.A.	N.A.	N.A.
N-Formylglycine	75606	HMDB0255145	102.02	8.68885	N.A.	N.A.	1.12903e-05	N.A.	N.A.	N.A.	N.A.	N.A.
N-Glycolylneuraminic acid	440001	HMDB0000833	324.094	6.0803	0.000361073	2.91068e-05	0.00041651	6.78882e-05	0.000441765	4.81955e-05	0.000352476	1.54026e-05
N-Methylalanine	5288725		104.071	8.20396	N.A.	N.A.	N.A.	N.A.	N.A.	N.A.	0.000137981	N.A.
N-Methylglutamic acid	439377		162.076	10.0657	6.87699e-05	2.17823e-05	5.07454e-05	N.A.	8.35152e-05	N.A.	5.9396e-05	N.A.
N-Methylproline	557		130.086	9.90594	0.000150753	3.9669e-05	0.000215987	4.96867e-05	0.000159191	5.1254e-05	0.000220018	4.89508e-05
N-Methyltyramine	9727	HMDB0003633	152.107	6.82485	5.94738e-06	1.72681e-06	4.35703e-06	6.74749e-07	N.A.	N.A.	N.A.	N.A.
N-Succinyl-5-aminoimidazole-4-carboxamide ribose 5'-phosphate_divalent	160666		226.03	10.5917	N.A.	N.A.	3.74974e-05	7.11687e-06	5.59571e-05	N.A.	N.A.	N.A.
N-α-Acetylarginine	67427	HMDB0004620	217.13	7.92559	0.000203292	6.04769e-05	0.000312521	9.49014e-06	0.000206502	1.01157e-05	0.0002772	1.39119e-05
N1-Acetylspermidine	496	HMDB0001276	188.176	5.09737	4.78987e-05	3.50195e-06	8.77163e-05	4.5385e-05	7.31449e-05	1.11227e-05	8.82247e-05	2.05282e-05
N1-Acetylspermine	916	HMDB0001186	245.234	4.49228	N.A.	N.A.	8.36162e-06	N.A.	1.9748e-05	5.20471e-06	1.70398e-05	8.872e-06
N1-Methylguanosine	96373	HMDB0001563	298.114	9.61554	0.000124366	0.000100291	5.42562e-05	2.40966e-05	9.24841e-05	7.57118e-05	8.20371e-05	2.00177e-05
N2,N2-Dimethylguanosine	135501639	HMDB0004824	312.13	9.49048	6.86176e-05	5.16962e-05	5.82585e-05	1.83986e-05	0.000100167	6.27752e-05	7.72402e-05	2.9898e-05
N2-Phenylacetylglutamine	92258	HMDB0006344	263.104	6.34946	2.45034e-05	6.8287e-06	3.55918e-05	1.27758e-05	2.31864e-05	7.44184e-06	3.50981e-05	N.A.
N2-Succinylornithine	127370	HMDB0001199	233.113	8.19736	0.000653554	6.11101e-05	0.000574589	4.2542e-05	0.000707046	7.49506e-05	0.000611734	9.51426e-05
N4-Acetylcytidine	107461	HMDB0005923	286.103	14.1048	4.53063e-05	1.4773e-05	0.00012442	5.21232e-05	5.10625e-05	1.16393e-05	0.000136852	8.38736e-05
N6,N6,N6-Trimethyllysine	440120	HMDB0001325	189.16	5.77435	0.0722805	0.0111195	0.100948	0.0199128	0.0810878	0.00501257	0.101131	0.0118149
N6-Acetyllysine	92832	HMDB0000206	189.123	9.11439	0.00119945	0.000279269	0.000698953	0.000178639	0.00117376	0.000155827	0.000613676	0.000140215
N6-Methyl-2'-deoxyadenosine	168948		266.124	8.04183	9.52085e-06	2.26859e-06	8.33758e-06	4.71753e-06	9.18466e-06	4.98774e-06	8.21689e-06	3.52405e-06
N6-Methyllysine	164795	HMDB0002038	161.128	5.70576	0.0161984	0.00221764	0.0154987	0.0026764	0.017121	0.00405481	0.0152042	0.00246638
N8-Acetylspermidine	123689	HMDB0002189	188.176	5.15935	1.83858e-05	6.95544e-06	3.06001e-05	1.06755e-05	5.91349e-05	1.26121e-05	6.92326e-05	1.85856e-05
NAD+	5893	HMDB0000902	662.102	5.60204	0.0264758	0.00279598	0.0162825	0.00332541	0.00687408	0.000362745	0.00647889	0.000987763
NADH	439153	HMDB0001487	664.118	6.79982	0.000261325	0.000174675	0.000121591	4.50208e-05	0.000857474	0.000345302	0.00081129	0.000417579
NADP+	5886	HMDB0000217	742.068	7.66852	0.00194862	0.000286334	0.00234987	0.000347532	0.000291129	0.000161409	0.00100489	0.000177171
NADPH_divalent	5884		371.538	8.97331	0.000390867	0.000444254	0.000228336	8.19748e-05	N.A.	N.A.	0.000115706	3.99991e-05
Nicotinamide	936	HMDB0001406	123.055	5.97432	0.0604956	0.0133493	0.0615093	0.0082973	0.116993	0.0153643	0.0849361	0.00761659
Nicotinamide N-oxide	72661	HMDB0002730	139.05	17.378	5.15984e-05	1.30948e-05	3.72825e-05	3.14824e-05	9.47752e-05	4.63515e-05	6.63111e-05	2.66371e-05
Nicotinamide riboside	439924	HMDB0000855	255.097	7.57347	0.000122473	5.87634e-05	0.000125683	3.61557e-05	0.000167892	1.98816e-05	0.000190834	7.79457e-05
Nicotine	89594		163.123	4.34911	4.41504e-06	2.18139e-07	N.A.	N.A.	7.4269e-06	3.55468e-06	0.000123936	0.000170739
Nicotinic acid	938	HMDB0001488	124.039	8.03996	0.00138853	N.A.	4.7972e-05	2.38103e-05	0.00416089	0.00622924	0.000211831	3.55184e-05
NMN	14180	HMDB0000229	335.063	16.26	0.000166807	6.61525e-05	0.000116313	2.23608e-05	0.000299395	4.20974e-05	0.000537804	0.000286997
N’-Formylkynurenine	910	HMDB0001200	237.087	9.69108	0.000126788	9.52893e-05	0.000137733	9.19854e-05	5.77932e-05	2.42006e-05	4.65589e-05	1.62661e-05
Nω-Methylarginine	132862		189.135	5.98516	0.000659365	0.00036978	0.000560389	5.21429e-05	0.000670887	0.000102917	0.000536985	6.36297e-05
O-Acetylcarnitine	439756	HMDB0000201	204.123	7.08888	1.96583	0.496305	1.99325	0.41383	1.65114	0.282217	1.59033	0.424609
o-Hydroxybenzoic acid	338	HMDB0001895	137.025	8.42132	3.93016e-05	N.A.	N.A.	N.A.	N.A.	N.A.	N.A.	N.A.
o-Methoxyphenyl sulfate	22473	HMDB0060013	203.002	7.64853	2.65544e-05	8.58994e-06	1.51813e-05	N.A.	N.A.	N.A.	1.20014e-05	N.A.
O-Succinylhomoserine	439406		218.067	9.62237	5.64453e-05	5.32834e-05	8.45768e-05	6.03942e-05	0.000167479	1.58645e-05	0.000237468	5.67164e-05
o-Toluic acid p-Toluic acid m-Toluic acid	8373 7470 7418		135.045	7.53713	0.00427301	0.0043236	0.00216921	0.000439474	0.00587633	0.00297287	0.00473394	0.00272729
Octanoic acid	379	HMDB0000482	143.108	6.96519	0.000688756	0.000147128	0.000510206	5.39676e-05	0.000307428	7.10875e-05	N.A.	N.A.
Octanoylcarnitine	11953814	HMDB0000791	288.217	8.27696	0.00187337	0.000630523	0.00270882	0.00143767	0.000747012	2.08519e-05	0.00241139	0.000589501
Octopine	440237		247.14	8.61593	9.57209e-06	7.15643e-06	7.81873e-06	6.88242e-06	N.A.	N.A.	N.A.	N.A.
Octylamine	8143		130.159	6.69942	0.000170721	0.000123147	0.000146072	7.14176e-05	0.000227617	6.75928e-05	0.00014105	5.22365e-05
Ophthalmic acid	7018721	HMDB0005765	290.134	10.5176	0.00892427	0.00326541	0.00671488	0.00144272	0.00731955	0.000913067	0.00659415	0.00111324
Ornithine	389	HMDB0000214,HMDB0003374	133.097	5.47985	0.1492	0.0386914	0.205836	0.0370023	0.170861	0.0436392	0.224425	0.0592723
Oxamic acid	974		88.0041	10.1425	4.02558e-05	N.A.	4.19257e-05	N.A.	N.A.	N.A.	N.A.	N.A.
Oxypurinol	4644	HMDB0000786	151.026	6.0451	N.A.	N.A.	6.5459e-05	7.26118e-05	0.000292798	4.10961e-05	0.000215868	3.41427e-05
p-Cresol glucuronide	154035	HMDB0011686	283.083	6.24186	7.25986e-05	4.89231e-05	8.20986e-05	3.95008e-05	7.26308e-05	4.7299e-05	4.86905e-05	3.2354e-05
p-Cresol sulfate	4615423	HMDB0011635	187.007	8.09276	0.00288112	0.0016346	0.00339963	0.00176764	0.00211115	0.000920395	0.00188924	0.00104711
p-Hydroxyphenylacetic acid 3-Hydroxyphenylacetic acid	127 12122	HMDB0000020 HMDB0000440	151.04	7.19114	N.A.	N.A.	2.47017e-05	7.95106e-06	1.08124e-05	N.A.	N.A.	N.A.
p-Hydroxyphenylpyruvic acid	979	HMDB0000707	179.035	7.12736	N.A.	N.A.	N.A.	N.A.	7.93647e-06	N.A.	N.A.	N.A.
P1, P4-Di(adenosine-5') tetraphosphate_divalent	21706		417.017	8.53702	7.29902e-05	N.A.	4.19363e-05	4.51913e-06	N.A.	N.A.	N.A.	N.A.
Palmitoylcarnitine	11953816	HMDB0000222	400.342	9.47172	N.A.	N.A.	0.00029289	N.A.	N.A.	N.A.	N.A.	N.A.
Pantothenic acid	6613	HMDB0000210	218.104	6.44795	0.00545505	0.00107001	0.00524264	0.00183256	0.0062884	0.00106074	0.00608425	0.00131969
Pantothenol	131204	HMDB0304820	206.138	17.4462	N.A.	N.A.	N.A.	N.A.	0.000175762	1.07155e-07	N.A.	N.A.
Pargyline	4688		160.112	6.68715	0.000436239	0.000346883	0.000265076	0.000303715	0.000392074	0.000353644	0.000192446	0.000168876
Pelargonic acid	8158	HMDB0000847	157.123	6.80696	0.00306493	0.0006702	0.00235147	0.000360025	0.0010723	0.000322888	0.00073902	0.000101571
Penicillamine	5852	HMDB0014997	150.058	9.51393	4.65114e-05	7.64924e-06	5.62906e-05	6.00401e-06	4.43527e-05	2.30594e-06	5.96305e-05	2.49013e-05
Phe	994	HMDB0000159	166.086	8.8374	0.0601089	0.0235531	0.061851	0.0198745	0.0784204	0.0172699	0.0834796	0.0152478
Phenaceturic acid N-(o-Toluoyl)glycine	68144 91637	HMDB0000821 HMDB0011723	192.067	6.84717	0.000673017	0.000246641	0.000858863	0.000454257	0.000596363	0.000128719	0.000711147	0.000368418
Phenol	996	HMDB0000228	93.0346	4.62881	0.000106681	6.19237e-05	0.000112206	3.63249e-05	0.000121228	2.51937e-05	0.000123899	3.76156e-05
Phosphocreatine	9548602	HMDB0001511	210.029	9.65037	0.116377	0.0891036	0.119519	0.100315	0.003491	0.00161926	0.000943035	0.00120093
Phosphoenolpyruvic acid	1005	HMDB0000263	166.975	14.3097	0.000654142	4.83085e-05	0.000426704	0.000357939	0.0155869	0.000583228	0.00220432	0.00273296
Phosphoglycolic acid	529	HMDB0000816	154.975	14.9217	4.49726e-05	2.57036e-05	3.55245e-05	2.67197e-05	N.A.	N.A.	N.A.	N.A.
Phosphonoacetic acid	546	HMDB0004110	138.98	13.6528	N.A.	N.A.	N.A.	N.A.	5.48846e-05	1.31467e-05	N.A.	N.A.
Phosphorylcholine	1014	HMDB0001565	184.073	16.1513	0.0630774	0.0211179	0.0641295	0.00162746	0.0641082	0.00953662	0.0656206	0.000440217
Phthalic acid	1017	HMDB0002107	165.019	11.5444	6.07251e-05	N.A.	7.34391e-05	N.A.	3.25546e-05	N.A.	3.22821e-05	N.A.
Pipecolic acid	439227	HMDB0000070,HMDB0000716,HMDB0005960	130.086	8.19739	0.00227832	0.000544467	0.00341609	0.0019407	0.00212359	0.000748849	0.00256853	0.00127962
Piperidine	8082		86.0965	5.57945	0.000137213	4.66799e-05	0.000141272	3.93307e-05	0.000154845	2.55536e-05	0.000144305	4.58436e-05
Pro	614	HMDB0000162,HMDB0003411	116.071	8.63127	0.0741666	0.0165939	0.122901	0.0405459	0.0694541	0.0039824	0.111623	0.0382619
Propionic acid	1032	HMDB0000237	73.0295	8.78903	0.00160506	3.37339e-05	0.00236924	N.A.	0.00246969	0.000252828	0.00205737	0.000337262
Propionylcarnitine	188824	HMDB0000824	218.139	7.39651	0.122121	0.0654469	0.0899073	0.0258714	0.100382	0.0516505	0.103023	0.0369115
Propionylglycine	98681	HMDB0000783	130.051	7.44598	N.A.	N.A.	N.A.	N.A.	9.23269e-06	N.A.	N.A.	N.A.
PRPP	7339	HMDB0000280	388.945	12.1814	0.00051161	0.000420117	0.00269983	0.0026403	4.03454e-05	N.A.	N.A.	N.A.
Purine	1044	HMDB0001366	121.051	6.59811	N.A.	N.A.	2.46061e-05	N.A.	0.000150143	0.000103926	0.000199206	0.000170663
Purine riboside	68368		253.093	10.1651	N.A.	N.A.	N.A.	N.A.	2.27959e-05	1.44025e-05	7.50348e-05	1.97887e-05
Putrescine	1045	HMDB0001414	89.1074	3.82583	0.00207186	0.000359892	0.00242244	0.000476113	0.00293477	0.000210381	0.00335815	0.000359923
Pyridine	1049	HMDB0000926	80.0496	4.80992	3.56404e-06	N.A.	4.25744e-06	N.A.	N.A.	N.A.	N.A.	N.A.
Pyridoxamine	1052	HMDB0001431	169.097	4.80336	N.A.	N.A.	N.A.	N.A.	7.82566e-05	1.338e-05	7.95526e-05	3.23682e-05
Pyridoxamine 5'-phosphate	1053	HMDB0001555	249.063	8.35939	0.000916406	0.000276424	0.000738254	0.000296527	0.00221489	0.000240892	0.00194279	0.000484454
Pyridoxine	1054	HMDB0000239	170.081	6.87753	N.A.	N.A.	N.A.	N.A.	0.000448019	0.000141924	0.000351989	0.000112373
Pyrocatechol sulfate	3083879	HMDB0059724	188.986	8.14351	3.76539e-05	1.79955e-05	6.44779e-05	3.61004e-05	3.0599e-05	1.39961e-05	2.64274e-05	1.20569e-05
Pyroglutamine	134508	HMDB0062558	129.066	6.26966	8.31123e-05	1.14023e-05	9.16813e-05	1.929e-05	6.26773e-05	1.83838e-05	6.21101e-05	5.94239e-07
Pyrraline	122228	HMDB0033143	255.134	9.30536	5.65644e-05	3.35076e-05	8.25172e-05	3.63959e-05	5.71401e-05	2.91146e-05	8.91277e-05	4.7556e-05
Pyruvic acid	1060	HMDB0000243	87.0088	9.9977	0.0020942	0.000563333	0.00224946	0.000587408	0.00824536	0.00121209	0.00316891	0.00164932
Retinoic acid	444795	HMDB0001852	299.202	6.10565	9.51288e-05	2.88375e-05	8.02555e-05	1.10501e-05	9.62474e-05	7.87448e-05	7.86491e-05	0.000101487
Riboflavin	493570	HMDB0000244	377.145	17.3938	N.A.	N.A.	N.A.	N.A.	3.91996e-05	5.50473e-06	3.37896e-05	1.58866e-05
Ribose 5-phosphate	439167	HMDB0001548	229.012	8.52134	0.000410542	8.89854e-05	0.00114492	0.000953973	0.00528655	0.001447	0.0041928	0.00196512
Ribulose 1,5-diphosphate	123658		308.978	11.6653	8.35881e-05	5.24618e-05	0.00033541	0.00027005	6.26732e-05	4.98633e-05	2.15849e-05	9.27184e-06
Ribulose 5-phosphate	439184	HMDB0000618	229.012	8.81848	0.00603424	0.00298999	0.0112695	0.0052851	0.0228673	0.00242471	0.0233899	0.00384721
S-Adenosylhomocysteine	439155	HMDB0000939	385.127	6.91956	5.92006e-05	7.28968e-07	0.000160274	5.08563e-05	0.000272476	3.126e-05	0.000315865	7.78096e-05
S-Adenosylmethionine	34755	HMDB0001185	399.144	5.7296	0.00209663	0.000888727	0.00307023	0.00151774	0.00198397	0.000468669	0.00314175	0.00162319
S-Allylcysteine	98280	HMDB0034323	162.058	9.51989	N.A.	N.A.	N.A.	N.A.	1.50072e-05	N.A.	2.06324e-05	N.A.
S-Hexylglutathione	97536		390.171	5.99948	N.A.	N.A.	2.32441e-05	9.61329e-06	3.27706e-05	N.A.	2.12694e-05	5.7877e-06
S-Lactoylglutathione	440018	HMDB0001066	380.112	10.9686	0.103903	0.164914	0.00633208	0.00227722	0.000338502	9.83965e-05	0.000259324	0.000163153
S-Methylcysteine	24417	HMDB0002108	136.043	9.23518	0.00082603	0.000206772	0.00136086	0.000891072	0.000986066	0.000130437	0.00130706	0.000670292
S-Methylglutathione	115260		322.106	10.629	0.000249269	5.06143e-05	0.000385519	5.73274e-05	0.000158458	1.89067e-05	0.000224421	3.38053e-05
S-Methylmethionine	145692		164.074	5.89709	0.00325149	0.00053643	0.00465068	0.000163936	0.00368616	0.000740488	0.00476096	0.000582626
S-Nitrosoglutathione	104858	HMDB0004645	337.081	10.6819	3.99024e-05	1.55728e-05	6.07695e-05	9.28864e-06	4.31085e-05	1.45786e-05	4.1841e-05	1.16428e-05
Saccharopine	160556	HMDB0000279	277.139	8.57637	0.000748676	0.000292714	0.000541848	0.000395756	0.000930658	0.000133744	0.000475042	0.000238064
Salsolinol	91588	HMDB0042012	180.101	7.30004	8.597e-06	N.A.	1.89425e-05	N.A.	N.A.	N.A.	N.A.	N.A.
Sarcosine	1088	HMDB0000271	90.055	7.61612	0.00780353	0.0104251	0.000859978	0.000348672	0.00234371	0.0030148	0.00102999	N.A.
SDMA	169148	HMDB0003334	203.15	6.24509	0.00510477	0.000783047	0.00737142	0.000880404	0.00573344	0.000741566	0.0076192	0.00100348
Sebacic acid	5192	HMDB0000792	201.113	9.25097	2.76835e-05	2.64176e-05	5.66298e-05	4.11418e-05	4.67134e-05	8.92208e-06	3.35792e-05	1.23747e-05
Sedoheptulose 7-phosphate	165007	HMDB0001068	289.033	7.86306	0.000627299	0.000196303	0.00183231	0.000923001	0.0206697	0.00887748	0.0169705	0.00476131
Ser	617	HMDB0000187,HMDB0003406	106.05	8.02751	0.081903	0.0279141	0.101343	0.0333765	0.0824285	0.0153653	0.108828	0.029856
Ser-Glu			235.092	8.29733	0.00022174	4.51106e-05	0.000212085	5.58271e-05	0.00112655	0.000492019	0.00146289	0.000571769
Sorbitol 6-phosphate	152306	HMDB0005831	261.038	8.11316	0.00156196	0.000497191	0.000667151	0.000430897	3.30837e-05	2.24633e-05	4.86796e-05	3.53371e-05
Spermidine	1102	HMDB0001257	146.165	3.67948	0.00361892	0.00146457	0.00437347	0.0013293	0.0147594	0.00479706	0.0144555	0.00239923
Spermine	1103	HMDB0001256	203.223	3.63407	0.00221458	0.00157304	0.00142111	0.000336971	0.0051609	0.00197861	0.00317515	0.00150472
Stachydrine	115244	HMDB0004827	144.102	9.14693	0.00309149	0.00132809	0.00158874	0.000643531	0.00328731	0.00155897	0.00167582	0.000601346
Suberic acid	10457	HMDB0000893	173.082	10.0275	3.94011e-05	6.50229e-06	6.44764e-05	N.A.	3.55479e-05	1.18577e-06	3.56341e-05	8.06958e-06
Succinic acid	1110	HMDB0000254	117.019	14.2196	0.0908965	0.0545186	0.0580477	0.0401689	0.0823984	0.0493792	0.13495	0.0304733
Succinic semialdehyde	1112	HMDB0001259	101.024	8.11195	N.A.	N.A.	N.A.	N.A.	0.000507191	N.A.	0.000352944	N.A.
Succinyl CoA_divalent Methylmalonyl CoA_divalent	92133 123909		432.558	9.31887	N.A.	N.A.	N.A.	N.A.	3.40967e-05	N.A.	N.A.	N.A.
Succinyladenosine	165243	HMDB0000912	384.114	11.595	0.00021093	0.000273325	0.000269639	0.000196966	0.00237459	0.00123795	0.0023672	0.000971792
Succinylcarnitine	71464481	HMDB0061717	262.128	7.90317	0.0200037	0.00571466	0.0140156	0.00612245	0.0816123	0.0267086	0.0738181	0.0249181
Sucrose 6'-phosphate	439762		421.076	7.10384	N.A.	N.A.	N.A.	N.A.	2.7143e-05	N.A.	3.56244e-05	3.36277e-05
Sulfotyrosine	514186		260.024	6.93621	2.63749e-05	1.23159e-05	9.82468e-05	8.04251e-05	5.32872e-05	8.88053e-06	7.77067e-05	8.41346e-05
Tartaric acid	444305	HMDB0000956	149.009	14.8	N.A.	N.A.	2.67776e-05	N.A.	N.A.	N.A.	N.A.	N.A.
Taurine	1123	HMDB0000251	126.022	17.4839	0.424943	0.111316	0.176536	0.0498924	0.351469	0.0860898	0.150186	0.0574772
Taurocholic acid	6675	HMDB0000036	514.285	5.74278	8.47093e-05	7.40158e-05	0.00031209	0.00023184	7.49084e-05	5.16993e-05	0.000137031	7.81491e-05
Terephthalic acid	7489	HMDB0002428	165.019	12.1733	0.000136984	4.77078e-06	0.000164838	4.22004e-06	N.A.	N.A.	N.A.	N.A.
Thiamine	1130	HMDB0000235	265.112	5.27849	0.000341296	7.35516e-05	0.000261374	5.61165e-05	0.00109662	0.0001337	0.00146695	0.000218703
Thiamine diphosphate	1132	HMDB0001372	423.03	6.64304	0.000147859	1.19046e-05	0.000197266	1.72027e-05	4.36122e-05	3.11402e-05	8.39927e-05	1.61837e-05
Thiamine phosphate	1131	HMDB0002666	345.077	8.5018	3.7559e-05	6.33619e-06	6.36146e-05	2.23779e-05	7.72184e-05	6.66033e-06	0.000109133	3.91459e-05
Thiaproline	9934		134.027	11.1302	0.000476712	0.000125449	0.00125063	0.000335163	0.00288266	0.00112659	0.00376378	0.000484063
Thr	6288	HMDB0000167	120.065	8.42443	0.0544134	0.0158899	0.0806605	0.0113889	0.0618287	0.00937171	0.0811996	0.00803552
Thr-Asp	3280446		235.092	8.44902	3.16156e-05	1.16577e-06	2.72809e-05	1.19062e-05	0.000131628	6.08807e-05	0.000178743	7.04056e-05
threo-β-Methylaspartic acid	440064		148.06	9.85625	0.000292503	3.4677e-05	0.000372432	1.24759e-05	0.000298452	N.A.	0.000323674	N.A.
Threonic acid	5460407	HMDB0000943	135.03	7.59382	0.000879486	0.000392049	0.000979393	0.000380338	0.0030335	0.000731934	0.0011125	0.000193799
Thymidine	5789	HMDB0000273	243.098	17.4901	6.90142e-05	2.09484e-06	0.000238668	0.000132361	0.000238311	9.52098e-05	0.000312643	7.71403e-05
Thymine	1135	HMDB0000262	127.042	17.4876	0.00673306	0.0025809	0.00398018	0.00661119	0.0231547	0.0207469	0.0382256	0.00610663
Tiglylcarnitine	22833596	HMDB0002366	244.154	7.7709	0.00113698	0.000206407	0.00159214	0.000171716	0.000847479	0.00010498	0.00173673	0.000603464
Topiramic acid	5284627	HMDB0005034	340.105	17.2242	N.A.	N.A.	N.A.	N.A.	9.75922e-06	N.A.	4.86045e-06	N.A.
trans-2-Phenylcyclopropylamine	19493	HMDB0014890	134.096	6.3301	7.24037e-06	N.A.	N.A.	N.A.	N.A.	N.A.	N.A.	N.A.
trans-Glutaconic acid	5280498	HMDB0000620	131.034	18.1585	0.00949098	0.00405674	0.00735605	0.00266411	0.010144	0.0077502	0.0089845	0.00359743
Trehalose 6-phosphate	122336	HMDB0001124	421.076	6.94278	N.A.	N.A.	N.A.	N.A.	1.3833e-05	N.A.	2.85067e-05	N.A.
Tridecanoic acid	12530	HMDB0000910	213.186	6.35207	0.000177452	2.25741e-05	9.70923e-05	N.A.	N.A.	N.A.	N.A.	N.A.
Triethanolamine	7618		150.113	6.59677	9.93871e-05	1.28849e-05	8.26041e-05	3.7995e-05	7.85426e-05	1.19229e-05	9.67838e-05	5.56629e-05
Trigonelline	5570	HMDB0000875	138.055	8.37888	0.0002554	0.000183654	0.000106443	5.25304e-05	0.000296723	0.000225414	0.000129413	7.06741e-05
Trimethylamine	1146	HMDB0000906	60.0809	4.75717	3.44662e-05	N.A.	3.18654e-05	N.A.	0.000283456	8.28083e-05	0.000205092	1.1994e-05
Trimethylamine N-oxide	1145	HMDB0000925	76.0757	5.3218	0.00397887	0.00109287	0.00353863	8.97827e-05	0.00285274	0.00077308	0.00279285	0.000583272
Tropine	8424		142.123	6.46389	1.37484e-05	8.47339e-07	1.2037e-05	2.43577e-06	1.16579e-05	6.37571e-06	1.97942e-05	1.14486e-05
Trp	1148	HMDB0000929	205.097	8.78604	0.0123535	0.00394059	0.0125936	0.0044241	0.0169188	0.0035363	0.0148028	0.00107902
Tyr	1153	HMDB0000158	182.081	9.05149	0.0216761	0.00803196	0.0242699	0.00505845	0.0277748	0.00574209	0.0329974	0.00629827
Tyr-Arg_divalent	123804		169.595	6.17236	1.00355e-05	7.11285e-06	1.49322e-05	6.53421e-06	1.36199e-05	7.95362e-06	1.18643e-05	5.79289e-06
Tyr-Glu			311.123	8.84233	2.58738e-05	1.12559e-05	3.67409e-05	3.36311e-05	0.000355391	0.000163279	0.000509005	0.000308922
Tyramine	5610	HMDB0000306	138.091	6.64157	0.000405696	0.000395186	0.000209779	0.000227999	0.000284345	0.000107028	0.000204861	4.4176e-05
UDP	6031	HMDB0000295	402.995	9.20715	0.000567523	0.000148646	0.000657596	0.000203251	3.69731e-05	3.43865e-05	0.000179897	0.000142519
UDP-glucose UDP-galactose	8629 23724458	HMDB0000286 HMDB0000302	565.048	7.1573	0.00268199	0.000537463	0.00278648	0.0012515	0.0012424	0.00037569	0.00114817	0.000579505
UDP-glucuronic acid	17473	HMDB0000935	579.027	8.83641	0.000656871	0.00014592	0.000478158	7.57736e-05	0.000422054	8.6479e-05	0.000283653	2.65157e-05
UDP-N-acetylglucosamine UDP-N-acetylgalactosamine	445675 23724461	HMDB0000290 HMDB0000304	606.075	7.00225	0.0047676	0.000716878	0.00446678	0.000159862	0.00266292	0.00111264	0.00206835	0.000307546
UMP	6030	HMDB0000288	323.029	7.97	6.2435e-05	1.99423e-05	0.000136239	3.54216e-05	0.00465517	0.00260205	0.00246676	0.00109927
Undecanoic acid	8180	HMDB0000947	185.155	6.54456	0.000207904	7.86221e-06	0.000140119	1.21386e-05	3.54342e-05	7.71659e-06	2.75302e-05	N.A.
Uracil	1174	HMDB0000300	113.034	17.5184	0.000966403	0.000862446	0.00167649	0.000988047	0.00350939	0.000574013	0.00399804	0.000545705
Urea	1176	HMDB0000294	61.0397	16.7854	0.117239	0.0126073	0.12252	0.0194996	0.120452	0.0122518	0.115467	0.0135251
Uric acid	1175	HMDB0000289	167.021	7.33181	0.00415774	0.00170936	0.00503925	0.00215774	0.0049381	0.00144487	0.00363678	0.000406321
Uridine	6029	HMDB0000296	245.077	17.5429	0.00440169	0.00404694	0.00654691	0.00305628	0.0108624	0.00148198	0.0134165	0.00136512
Urocanic acid	736715	HMDB0000301	139.05	6.6351	0.000104683	6.52192e-05	0.000113166	3.31286e-05	7.72015e-05	1.90901e-05	9.28671e-05	4.79351e-05
UTP	6133	HMDB0000285	482.962	9.791	0.0145439	0.0016685	0.0125334	0.00380917	0.000891482	0.000447644	0.000404921	0.000182997
Val	1182	HMDB0000883	118.086	7.98921	0.0849795	0.0400224	0.0883939	0.01404	0.100808	0.0281617	0.0980589	0.00590089
Val-Pro-Pro	9818200		312.191	8.52725	N.A.	N.A.	3.42502e-06	6.64299e-07	1.31213e-05	9.93779e-06	8.79632e-06	3.80359e-06
Xanthine	1188	HMDB0000292	153.041	15.5785	0.00520616	0.00258112	0.0118977	0.00706901	0.0524899	0.00310627	0.0385507	0.00285319
Xanthopterin	8397		180.052	10.5405	N.A.	N.A.	1.25109e-05	3.87817e-06	1.43843e-05	1.74498e-06	1.42087e-05	6.23166e-06
Xanthosine	64959	HMDB0000299	283.069	6.40129	0.000188255	0.00019821	0.000439445	0.00035863	0.00169357	0.000340056	0.00162639	0.000273205
XMP	73323	HMDB0001554	363.035	9.8746	N.A.	N.A.	N.A.	N.A.	N.A.	N.A.	3.87492e-05	N.A.
β-Ala	239	HMDB0000056	90.0551	5.90645	0.0162821	0.00508731	0.012392	0.00168357	0.0156413	0.00247271	0.0140765	0.00197451
β-Ala-Lys	440638		218.149	5.37014	0.0141529	0.00310357	0.0151411	0.00363489	0.0191233	0.00443289	0.0163826	0.00452064
β-Hydroxyisovaleric acid	69362	HMDB0000754	117.056	7.52851	0.000132236	2.88959e-05	0.000120513	5.32784e-05	9.98242e-05	3.64767e-05	0.000108809	3.85599e-05
β-Leucine	2761558	HMDB0003640	132.102	6.95624	0.000183673	0.000106267	0.000345402	7.22139e-05	0.000381735	0.000100417	0.000420113	0.000201251
γ-Butyrobetaine	134	HMDB0001161	146.117	6.48483	0.233051	0.117102	0.145768	0.0074711	0.227177	0.0883861	0.155459	0.0050189
γ-Carboxyglutamic acid	40772	HMDB0041900	192.05	11.4781	4.58188e-06	N.A.	1.19014e-05	N.A.	0.000143681	N.A.	N.A.	N.A.
γ-Glu-Ala	440103	HMDB0006248	219.098	9.81622	0.000781571	0.000320187	0.0010422	0.000426279	0.000867001	0.000184869	0.000865645	0.000247944
γ-Glu-Arg_divalent	20719180		152.584	6.91092	3.85466e-05	1.05788e-05	0.000106644	5.17594e-05	6.30686e-05	2.05873e-05	7.71842e-05	4.20221e-05
γ-Glu-Asn	131801686	HMDB0029144	262.103	10.1534	2.48728e-05	3.35828e-06	3.55019e-05	1.3963e-05	3.5277e-05	2.61057e-06	3.85984e-05	6.94685e-06
γ-Glu-Asp	161197	HMDB0030419	263.087	10.3554	0.00132869	0.00022283	0.00198075	0.000256753	0.00148912	0.000326639	0.00205279	0.000207031
γ-Glu-Citrulline			305.145	10.4899	2.70122e-05	5.26639e-06	4.5396e-05	1.56957e-05	1.17729e-05	5.39438e-06	1.79653e-05	8.5933e-06
γ-Glu-Cys	123938	HMDB0001049	251.07	10.2077	0.00220811	0.000113628	0.00257433	0.000891154	0.0024667	0.000258934	0.00229184	0.000529179
γ-Glu-Gln	150914	HMDB0011738	276.119	10.3576	0.0047263	0.00191317	0.0136765	0.00637238	0.0117539	0.00397428	0.0156864	0.00437059
γ-Glu-Glu	92865	HMDB0011737	277.103	10.4329	0.000181245	5.43749e-05	0.000353776	7.69218e-05	0.000406159	0.000160514	0.000431892	0.000189238
γ-Glu-Gly	165527	HMDB0011667	205.082	9.61649	0.000409695	7.04674e-05	0.000591685	9.07434e-05	0.000579411	0.00011321	0.000666955	0.000107801
γ-Glu-His	7017195	HMDB0029151	285.119	6.91397	7.52888e-06	5.2537e-06	1.47028e-05	6.43801e-06	6.91966e-06	1.55954e-06	6.16293e-06	1.97628e-06
γ-Glu-Ile γ-Glu-Leu	22885096 151023	HMDB0011170 HMDB0011171	261.145	10.2692	0.000435677	0.000149395	0.00030338	4.58207e-05	0.000427153	0.000127408	0.000282977	4.27258e-05
γ-Glu-Lys_divalent	65254		138.581	6.85031	8.25832e-05	1.08462e-05	0.000101632	3.12025e-05	9.31021e-05	2.99971e-06	7.0004e-05	1.36616e-05
γ-Glu-Met	7009567	HMDB0034367	279.101	10.3162	3.08053e-05	1.71697e-05	4.04939e-05	4.47782e-06	1.39454e-05	4.19227e-06	1.43176e-05	6.87773e-06
γ-Glu-Ornitine H-Asp(Lys-OH)-OH	189156 165361	HMDB0002248	262.14	6.80695	0.000284605	9.76338e-05	0.00062032	0.000223738	0.00035459	0.000192165	0.000567404	4.10392e-05
γ-Glu-Phe	111299	HMDB0000594	295.129	10.3712	5.05478e-05	3.21373e-05	5.61465e-05	1.28241e-05	6.00318e-05	1.77178e-05	5.03927e-05	1.86848e-05
γ-Glu-Ser	22844748	HMDB0029158	235.092	10.0413	0.000558487	8.23003e-05	0.000791361	0.000153373	0.000685117	9.1129e-05	0.000858281	3.37008e-05
γ-Glu-Taurine	68759	HMDB0004195	253.05	6.76172	0.000251225	4.43023e-05	7.49958e-05	1.88167e-05	0.00023822	4.6179e-05	0.000113904	5.13107e-05
γ-Glu-Thr	53861142	HMDB0029159	249.108	10.1367	0.000857159	0.000171183	0.000691669	6.86901e-05	0.000903553	0.00028762	0.000768372	8.07338e-05
γ-Glu-Trp	3038501	HMDB0029160	334.14	10.449	8.71547e-06	N.A.	1.19859e-05	N.A.	9.03869e-06	2.16324e-06	1.46369e-05	N.A.
γ-Glu-Tyr	94340	HMDB0011741	311.123	10.5297	1.26802e-05	3.99022e-06	7.85248e-06	1.99944e-06	5.51155e-06	6.94883e-07	7.36294e-06	N.A.
γ-Glu-Val	7015683	HMDB0011172	247.129	10.1151	0.000417899	6.88243e-05	0.000261445	5.95873e-05	0.000416887	6.69658e-05	0.0002187	9.11791e-05
γ-Glu-Val-Gly			304.15	10.5754	3.79803e-05	1.31635e-05	5.03142e-05	4.87948e-05	3.96853e-05	2.57557e-05	3.46441e-05	1.24602e-05
γ-Glutamyl-S-Allylcysteine	11193907	HMDB0031874	291.101	10.5972	9.10472e-06	N.A.	7.28338e-06	N.A.	N.A.	N.A.	N.A.	N.A.

## Sheet: Table S2
Table S2. Detected features and information on the indentification of the annotated peaks in LC-FT/MS analysis.
Compound name	PubChem CID	HMDB ID	m/z	MT/RT	JBL_day0		JBR_day0		JBL_day7		JBR_day7
					Mean	S.D.	Mean	S.D.	Mean	S.D.	Mean	S.D.
1,2-Dipalmitoyl-glycero-3-phosphoethanolamine		HMDB0008923	692.522	14.4108	0.000166077	0.000133412	7.78032e-06	N.A.	3.47629e-05	2.22328e-05	6.94384e-05	3.31689e-05
1,2-Dipalmitoyl-glycero-3-phosphoglycerol-1		HMDB0010570	551.504	15.3549	1.4625e-05	N.A.	3.1058e-05	N.A.	4.50855e-05	N.A.	6.42961e-05	2.96592e-05
1,2-Dipalmitoyl-glycero-3-phosphoglycerol-2		HMDB0010570	551.504	15.4411	0.000208943	N.A.	5.87065e-05	5.7393e-05	N.A.	N.A.	5.02118e-05	N.A.
1,2-Dipalmitoyl-glycero-3-phosphoglycerol-3		HMDB0010570	551.504	15.5484	2.68652e-05	N.A.	8.16098e-05	4.91393e-05	4.98655e-05	N.A.	N.A.	N.A.
1,2-Dipalmitoyl-glycero-3-phosphoglycerol-4		HMDB0010570	551.504	15.9823	0.00256691	0.00356496	0.00164674	N.A.	0.000653704	8.62808e-05	0.00111378	0.000684654
10-Hydroxyoctadecanoic acid-1	9561835	HMDB0037396	299.259	10.6088	0.000150574	8.61459e-05	0.000176732	4.80817e-05	0.000368221	0.000120761	0.00027816	4.36084e-05
10-Hydroxyoctadecanoic acid-2	9561835	HMDB0037396	299.259	10.6942	0.000223082	0.000140457	0.000268065	4.5567e-05	0.000562033	0.000134164	0.000458711	3.60609e-05
10-Hydroxyoctadecanoic acid-3	9561835	HMDB0037396	299.259	10.7964	0.000234621	0.000146527	0.000258208	7.74699e-05	0.000165835	3.02557e-05	0.000232182	6.27742e-05
11β-Hydroxyandrost-4-ene-3,17-dione	94141	HMDB0006773	303.195	6.39456	3.88601e-05	1.6095e-05	3.70547e-05	1.05037e-05	2.95765e-05	1.97684e-05	3.29346e-05	8.32758e-06
11β-Hydroxyprogesterone-1 11α-Hydroxyprogesterone-1	101788 92730	HMDB0004031 HMDB0000920	331.227	6.86156	5.975e-06	N.A.	N.A.	N.A.	N.A.	N.A.	5.87692e-06	N.A.
11β-Hydroxyprogesterone-2 11α-Hydroxyprogesterone-2	101788 92730	HMDB0004031 HMDB0000920	331.227	6.94518	3.525e-06	N.A.	3.06636e-06	N.A.	3.11005e-06	N.A.	2.73231e-06	N.A.
11β-Prostaglandin F2α	5280886	HMDB0010199	353.232	7.1183	N.A.	N.A.	2.99256e-06	1.70718e-06	3.05714e-07	N.A.	4.21346e-06	3.67859e-06
12(S)-HETE-2	5283155	HMDB0006111	319.228	10.1244	N.A.	N.A.	N.A.	N.A.	8.74245e-06	1.20638e-07	8.94737e-06	N.A.
12(S)-HPETE	5280892	HMDB0004243	317.212	10.2348	2.2245e-06	1.4187e-06	2.96841e-06	1.82057e-07	2.13223e-06	1.3625e-07	2.80308e-06	N.A.
13,14-Dihydro-15-keto-prostaglandin E1-2 13,14-Dihydro-15-keto-prostaglandin F2α-2	165284 5283039	HMDB0244516 HMDB0004685	353.233	7.63407	3.88891e-07	2.94636e-07	1.02524e-06	N.A.	6.99556e-07	5.46111e-07	1.87115e-06	4.44385e-07
13,14-Dihydro-15-keto-prostaglandin E1-3 13,14-Dihydro-15-keto-prostaglandin F2α-3	165284 5283039	HMDB0244516 HMDB0004685	353.233	7.76656	1.82116e-06	2.31019e-08	5.73902e-06	1.60312e-06	4.96946e-06	8.49474e-07	6.07258e-06	1.05209e-06
13,14-Dihydro-prostaglandin E1-1	161273	HMDB0002689	355.248	7.61113	9.39481e-08	N.A.	N.A.	N.A.	N.A.	N.A.	N.A.	N.A.
13,14-Dihydro-prostaglandin E1-2	161273	HMDB0002689	355.248	7.70015	N.A.	N.A.	4.03785e-07	N.A.	N.A.	N.A.	N.A.	N.A.
15(S)-HETE-1	5280724	HMDB0003876	319.228	9.84446	3.94467e-06	1.44705e-06	1.25663e-05	1.15427e-05	1.0289e-05	1.16288e-06	1.05899e-05	2.80856e-06
15(S)-HETE-2 12(S)-HETE-1	5280724 5283155	HMDB0003876 HMDB0006111	319.228	10.0362	1.07229e-05	1.17737e-05	0.000115637	0.000128015	5.82662e-06	2.43829e-06	7.58859e-06	6.35208e-06
15(S)-HETE-3	5280724	HMDB0003876	319.228	9.72055	2.00246e-06	6.89368e-07	2.93792e-06	5.69983e-07	2.15751e-06	7.71934e-07	3.65111e-06	2.27965e-07
15(S)-HPETE-1 5-HEPE-1	5280893 6439678	HMDB0004244 HMDB0005081	317.212	9.79251	3.03611e-06	1.78555e-06	5.02539e-06	1.46892e-06	3.20171e-06	7.81898e-07	5.0785e-06	2.46478e-06
15(S)-HPETE-2 5-HEPE-2	5280893 6439678	HMDB0004244 HMDB0005081	317.212	9.88602	3.38267e-06	1.30527e-06	2.27777e-06	4.68e-07	3.23786e-06	1.21754e-06	4.45254e-06	7.55767e-07
15-Deoxy-Δ12,14-prostaglandin J2-1	5311211	HMDB0005079	317.211	9.05708	0.000414475	0.000334232	0.000993136	0.000470481	0.00106581	0.000248711	0.00157645	0.000413502
15-Deoxy-Δ12,14-prostaglandin J2-2	5311211	HMDB0005079	317.211	9.27734	0.000275626	0.000138905	0.000600051	0.000202888	0.000383921	N.A.	0.000389537	8.66068e-05
15-Keto-prostaglandin E2	5280719	HMDB0003175	331.191	7.23303	N.A.	N.A.	9.96678e-08	N.A.	N.A.	N.A.	N.A.	N.A.
16-Hydroxyhexadecanoic acid-1	10466	HMDB0006294	271.228	9.53454	8.96546e-05	5.78012e-05	0.000106354	2.9112e-05	5.46796e-05	1.26669e-05	7.44033e-05	1.04978e-05
16-Hydroxyhexadecanoic acid-2	10466	HMDB0006294	271.228	9.69769	6.15249e-05	3.68956e-05	7.26647e-05	2.26741e-05	4.99524e-05	1.00138e-05	6.58176e-05	1.36006e-05
16-Hydroxyhexadecanoic acid-3	10466	HMDB0006294	271.228	9.62996	3.29786e-05	1.78901e-05	4.39337e-05	8.23311e-06	0.000109429	4.94641e-05	9.90879e-05	2.65251e-05
17α-Hydroxyprogesterone-1	6238	HMDB0000374	331.227	7.36881	6.26469e-05	3.58215e-05	0.000119833	0.000113881	6.37694e-05	3.0147e-05	0.000119498	5.49939e-05
17α-Hydroxyprogesterone-2	6238	HMDB0000374	331.227	7.46135	0.000174164	0.000129747	0.000607497	0.000658233	0.000201386	0.00016435	0.000488263	0.000431876
18-Hydroxycorticosterone-1	11222	HMDB0000319	363.217	5.63918	0.000104301	3.05133e-05	6.59072e-05	3.91072e-05	0.00011392	2.25162e-05	4.94568e-05	1.88207e-05
1-Deoxymethylsphinganine	70678793		272.295	8.58545	0.000115356	1.80366e-05	9.96801e-05	5.70011e-05	0.000182066	2.06406e-05	0.000128457	3.54009e-05
1-Deoxymethylsphingosine			252.269	8.43935	0.000154959	2.37966e-05	0.000140849	2.76509e-05	0.000161086	1.08626e-05	0.000123752	2.23418e-05
1-Deoxysphinganine	9925886	HMDB0258433	286.311	8.6749	0.00108339	0.000341855	0.00189727	0.000899111	0.00118928	0.000262952	0.00124534	0.000125024
1-Deoxysphingosine	15928896	HMDB0242695	266.284	8.51816	0.000122375	2.92921e-05	0.000137507	1.03803e-05	0.000216874	3.1857e-05	0.000154792	2.08796e-05
1-Hexadecyl-2-acetyl-glycero-3-phosphocholine	108156	HMDB0062195	524.372	11.3119	1.79539e-05	N.A.	N.A.	N.A.	N.A.	N.A.	N.A.	N.A.
1-Myristoyl-glycero-3-phosphocholine	460604	HMDB0010379	468.309	9.71764	9.69077e-06	9.60729e-06	N.A.	N.A.	N.A.	N.A.	2.10153e-05	1.4739e-05
1-Myristoyl-glycero-3-phosphoethanolamine		HMDB0011500	426.262	9.74912	N.A.	N.A.	3.48755e-05	2.24752e-05	1.3079e-05	6.63537e-06	1.77199e-05	3.26615e-06
1-Oleoyl-glycero-3-phosphocholine		HMDB0002815	522.356	10.8005	0.000210715	0.000206221	4.44029e-05	5.33455e-05	6.00836e-05	6.2264e-05	6.82911e-05	4.44873e-05
1-Palmitoyl-glycero-3-phosphocholine	460602	HMDB0010382	496.34	10.6324	0.000298889	0.00032196	0.000126406	0.000124296	8.6645e-05	6.04203e-05	0.00016824	0.000101317
1-Palmitoyl-glycero-3-phosphoethanolamine	9547069	HMDB0011503	454.293	10.6698	1.79201e-05	1.21113e-05	1.28391e-05	N.A.	1.35992e-05	1.33456e-06	1.07311e-05	N.A.
1-Stearoyl-glycero-3-phosphocholine	497299	HMDB0010384	524.371	11.492	0.000298993	0.000183785	0.000150069	N.A.	0.00012691	0.000136499	7.30258e-05	1.99428e-05
2,3-Dinor-6-keto-prostaglandin F1α-1	53477747	HMDB0002277	289.18	6.62821	3.70507e-05	8.61517e-06	6.26354e-05	3.54726e-06	3.49776e-05	1.13078e-05	5.39288e-05	4.18178e-06
2,3-Dinor-6-keto-prostaglandin F1α-2	53477747	HMDB0002277	289.18	6.69952	5.28508e-05	1.79764e-05	8.21994e-05	4.9468e-05	4.88328e-05	1.37559e-05	5.62778e-05	2.48628e-05
20α-Hydroxyprogesterone	8956	HMDB0003069	317.248	8.16269	9.09935e-05	0.000138006	0.000159261	0.000199049	0.000365674	N.A.	0.00013944	N.A.
2-Arachidonoylglycerol-1	5282280	HMDB0004666	379.284	11.0299	0.000211836	0.000166797	0.000498241	0.000126852	0.000279583	0.000230145	6.83855e-05	8.92678e-06
2-Arachidonoylglycerol-2	5282280	HMDB0004666	379.284	11.0986	0.000101894	6.11403e-05	0.000436688	0.000200271	0.000397638	0.000276906	0.000152049	4.05609e-05
2-Hydroxydecanoic acid	21488	HMDB0242148	187.134	8.28152	4.01136e-05	1.67433e-06	4.50874e-05	8.36759e-06	3.77488e-05	8.80454e-07	4.25707e-05	5.84509e-06
2-Hydroxyhexadecanoic acid	92836	HMDB0031057	271.228	11.4091	0.000178546	6.87532e-05	0.000327441	0.000185499	0.000160968	2.8085e-05	0.000209076	4.27218e-05
2-Hydroxyoctadecanoic acid-1	69417	HMDB0242145	299.259	12.2602	0.00040238	0.00020634	0.00078637	0.000466565	0.000438358	7.44197e-05	0.000513023	0.000149042
2-Hydroxyoctadecanoic acid-2	69417	HMDB0242145	299.259	12.4928	9.39638e-06	N.A.	4.79963e-05	N.A.	1.2173e-05	N.A.	2.00665e-05	3.43343e-06
2-Hydroxytetradecanoic acid	1563	HMDB0002261	243.196	10.4655	3.66985e-05	6.15711e-06	5.94546e-05	2.74903e-05	3.81674e-05	6.49456e-06	4.73092e-05	5.21822e-06
3-Hydroxydodecanoic acid	94216	HMDB0000387	215.165	8.99245	5.08202e-05	3.89465e-05	6.38715e-05	3.05685e-05	3.58276e-05	6.89886e-06	4.99288e-05	5.39825e-06
3-Hydroxyhexadecanoic acid	301590	HMDB0061658	271.228	10.9918	0.00186312	0.00209878	0.00183747	0.000823508	0.000829994	0.000332638	0.00112337	0.000691974
3-Hydroxytetradecanoic acid	16064	HMDB0061656	243.196	10.0375	5.51666e-05	4.39655e-05	7.01062e-05	2.85299e-05	4.75111e-05	6.5538e-06	6.18282e-05	8.85281e-06
3-Oxo-4,6-choladien-24-oic acid	5283992	HMDB0000476	371.258	9.24054	4.57759e-05	2.05362e-05	8.34601e-05	2.89529e-05	5.54682e-05	1.21585e-05	4.5214e-05	7.44431e-06
3-Oxocholic acid-1	5283956	HMDB0000502	424.306	7.81411	4.95503e-05	1.24749e-05	9.61505e-05	2.75834e-05	6.22786e-05	2.846e-05	6.51177e-05	3.8811e-05
3-Oxocholic acid-2	5283956	HMDB0000502	424.306	8.00379	2.42636e-05	6.77216e-06	3.93245e-05	N.A.	1.40845e-05	N.A.	3.12514e-05	N.A.
3α,21-Dihydroxy-5α-pregnan-20-one-1	101771	HMDB0000879	335.258	8.21961	N.A.	N.A.	N.A.	N.A.	5.42191e-05	2.85855e-05	5.71292e-05	2.7969e-05
3α,21-Dihydroxy-5α-pregnan-20-one-2	101771	HMDB0000879	335.258	8.35655	4.97965e-05	N.A.	8.78889e-05	4.42902e-05	6.64976e-05	2.79367e-05	7.5012e-05	N.A.
3α,21-Dihydroxy-5α-pregnan-20-one-3	101771	HMDB0000879	335.258	8.43611	5.25838e-05	2.69944e-05	0.000118299	8.63613e-05	3.75839e-05	1.94701e-06	5.2994e-05	7.90228e-06
3β-Hydroxy-7-oxo-5-cholenoic acid-2	5284138		389.269	8.00551	N.A.	N.A.	N.A.	N.A.	4.23445e-06	N.A.	N.A.	N.A.
4-Androstene-3,17-dione-1	6128	HMDB0000053	287.201	7.11515	6.28652e-05	4.03937e-05	4.53072e-05	5.90125e-06	N.A.	N.A.	3.47918e-05	N.A.
4-Androstene-3,17-dione-2	6128	HMDB0000053	287.201	7.19328	3.97307e-05	N.A.	3.33081e-05	N.A.	3.77376e-05	N.A.	3.49641e-05	9.46719e-06
5-Hydroxytryptophol	9061	HMDB0001855	160.076	3.15107	1.65963e-05	1.07428e-05	N.A.	N.A.	1.87191e-05	6.01368e-06	1.15276e-05	6.29543e-06
5α-Pregnan-3α-ol-20-one	92786	HMDB0001449	417.174	9.17468	N.A.	N.A.	N.A.	N.A.	N.A.	N.A.	6.087e-07	8.34278e-08
5α-Pregnane-3,20-dione-1	92810	HMDB0003759	317.248	8.88601	3.19756e-05	N.A.	N.A.	N.A.	4.54399e-05	N.A.	5.65577e-05	2.7036e-05
5α-Pregnane-3,20-dione-2	92810	HMDB0003759	317.248	8.98039	4.31514e-05	5.76029e-06	0.000113837	3.36053e-05	9.65859e-05	1.38676e-05	7.50528e-05	1.34462e-05
5β-Tetrahydrocortisol-1	5864	HMDB0000949	411.238	6.56026	4.54923e-05	2.53082e-05	6.09899e-05	3.15938e-05	4.87891e-05	2.94203e-05	6.77287e-05	3.40573e-05
5β-Tetrahydrocortisol-2	5864	HMDB0000949	411.238	6.46652	4.30013e-06	2.67876e-06	5.6224e-06	5.43667e-06	4.9887e-06	2.10209e-06	5.60388e-06	4.00539e-06
6-Hydroxymelatonin-1	1864	HMDB0004081	249.123	3.51166	3.56501e-05	7.13528e-06	4.81548e-05	1.63345e-05	4.90764e-05	2.08474e-05	4.97906e-05	1.31022e-05
6-Hydroxymelatonin-2	1864	HMDB0004081	249.123	3.68272	1.41769e-05	2.93184e-06	1.78816e-05	3.20202e-06	1.53168e-05	3.88256e-06	1.87409e-05	3.31058e-06
6-Hydroxymelatonin-3	1864	HMDB0004081	249.123	3.78314	8.04829e-06	N.A.	N.A.	N.A.	1.02414e-05	N.A.	N.A.	N.A.
6-Keto-prostaglandin F1α	5280888	HMDB0002886	369.227	6.43515	5.9366e-06	N.A.	2.5072e-05	2.01054e-05	1.23852e-05	2.50334e-06	1.62226e-05	1.44743e-05
6''-O-Acetyldaidzin	156155	HMDB0030689	459.129	4.99412	9.9e-06	N.A.	0.000188367	0.000232905	4.81965e-05	2.38146e-07	1.58462e-05	N.A.
6''-O-Acetylgenistin	5315831	HMDB0029528	475.124	5.524	1.334e-06	N.A.	3.4065e-05	5.19025e-05	6.06861e-06	1.15556e-06	N.A.	N.A.
6''-O-Acetylglycitin	10228095	HMDB0039489	489.139	5.0556	N.A.	N.A.	3.58164e-05	4.58597e-05	1.72032e-06	N.A.	N.A.	N.A.
6''-O-Malonyldaidzin	9913968	HMDB0041263	503.118	4.76757	N.A.	N.A.	1.2429e-05	N.A.	N.A.	N.A.	N.A.	N.A.
6''-O-Malonylgenistin-2	15934091	HMDB0029529	519.113	5.21042	N.A.	N.A.	2.14187e-05	2.44979e-05	2.85714e-06	N.A.	N.A.	N.A.
6-Shogaol	5281794	HMDB0303115	137.06	8.51114	0.000607731	0.000272671	0.00115334	0.000379099	0.000964071	0.00062736	0.000939415	0.000340098
7-Hydroxycoumarin	5281426	HMDB0029865	161.024	4.17574	1.4366e-07	9.10889e-08	1.98007e-07	N.A.	2.48732e-07	2.42209e-07	1.20556e-07	1.81925e-08
7-Ketodeoxycholic acid	188292	HMDB0000391	424.306	7.37338	0.000389662	5.48384e-05	0.000390513	0.000299357	0.000424899	0.00013937	0.000199505	0.000136182
7-Ketolithocholic acid	444262	HMDB0000467	373.274	8.24942	0.00276968	0.000707524	0.00616412	0.00392865	0.00413177	0.000840159	0.00266047	0.00108636
7α-Hydroxycholesterol	107722	HMDB0001496	367.336	12.3377	0.00480564	0.000757985	0.00485631	0.00230431	0.00566203	0.00112263	0.00484708	0.000513609
9(S)-HODE-1	5312830	HMDB0004670	295.228	9.72696	4.24128e-05	1.14572e-05	5.74884e-05	1.80436e-05	7.55801e-05	9.81237e-06	7.31304e-05	1.09226e-05
9(S)-HODE-2	5312830	HMDB0004670	295.228	9.81319	3.12358e-05	1.11915e-05	4.01644e-05	1.2954e-05	6.14847e-05	1.05354e-05	5.90593e-05	1.41256e-05
9(S)-HODE-3	5312830	HMDB0004670	295.228	9.99041	2.52204e-05	6.93852e-06	4.46703e-05	2.86367e-05	5.75069e-05	1.74167e-05	5.90738e-05	9.43083e-06
Abietic acid-1 cis-5,8,11,14,17-Eicosapentaenoic acid-3	10569 446284	HMDB0247751 HMDB0001999	301.217	11.4299	2.21451e-05	2.97675e-06	3.25414e-05	1.35123e-05	2.53236e-05	2.10059e-06	3.2072e-05	1.03204e-06
Acylcarnitine(10:0)	10245190	HMDB0000651	316.248	6.31081	0.169371	0.109563	0.217866	0.140757	0.0640471	0.0422314	0.100728	0.0129438
Acylcarnitine(12:0)-1			344.28	7.19139	0.00087546	0.00054188	0.00111833	0.000621344	0.00023464	7.58045e-05	0.000467174	0.000113328
Acylcarnitine(12:0)-2			344.28	7.27511	0.245648	0.149237	0.391329	0.242256	0.130711	0.107502	0.18602	0.0122318
Acylcarnitine(12:1)			342.264	7.04069	0.00597358	0.00527232	0.0122312	0.00876978	0.00396415	0.00266416	0.00693957	0.00125752
Acylcarnitine(13:1)-1			356.28	7.21413	0.0155845	0.0108407	0.0211839	0.0102731	0.00579493	0.00525063	0.00320714	0.00108578
Acylcarnitine(13:1)-2			356.28	7.3119	0.00122865	0.0001737	0.0019493	0.000325924	0.000451775	0.000368129	0.00141817	0.000458582
Acylcarnitine(14:0)-1			372.311	8.01014	0.00234507	0.00211767	0.00379216	0.00234431	0.000433068	0.000338846	0.00131116	0.000301956
Acylcarnitine(14:0)-2			372.311	8.09602	0.708893	0.531991	1.03493	0.515037	0.265926	0.23903	0.460525	0.0457364
Acylcarnitine(14:1)-1			370.295	7.55736	0.159913	0.184282	0.153603	0.0684363	0.0277211	0.018392	0.0220139	0.00376672
Acylcarnitine(14:1)-2			370.295	7.64931	0.335969	0.366161	0.708988	0.57497	0.345083	0.369961	0.1488	0.0545089
Acylcarnitine(14:2)			368.28	7.33266	0.00653351	0.00836541	0.0114668	0.00774016	0.00547505	0.00400835	0.00253402	0.000973336
Acylcarnitine(14:3)-1			366.264	6.83398	0.000189008	0.000187862	0.000392341	0.000216715	0.00018035	6.94679e-05	0.000143875	1.82727e-05
Acylcarnitine(14:3)-2			366.264	7.09206	0.000560646	0.000764469	0.000462097	0.000162711	0.000270674	0.000112197	0.000190999	9.40592e-05
Acylcarnitine(15:0)			386.327	8.48848	0.0415398	0.0386624	0.0756031	0.0269937	0.0103833	0.00709423	0.0244471	0.00521053
Acylcarnitine(16:1)			398.327	8.34457	1.34117	1.46801	1.62038	0.890449	0.25707	0.254724	0.25773	0.0453791
Acylcarnitine(16:2)-1			396.311	7.88034	0.0511697	0.0645828	0.0560703	0.0260551	0.00921627	0.00565322	0.0119829	0.00214428
Acylcarnitine(16:2)-2			396.311	8.04372	0.00541023	0.00619773	0.00609781	0.00399379	0.00141145	0.00120418	0.00116064	0.000555707
Acylcarnitine(17:0)-1			414.358	9.10743	0.132054	0.111342	0.221757	0.125558	0.0493728	0.0396449	0.125056	0.011974
Acylcarnitine(17:0)-2			414.358	9.25827	0.112134	0.119941	0.199343	0.121477	0.0271791	0.0203302	0.0786383	0.0187546
Acylcarnitine(17:1)-1			412.342	8.67985	0.109837	0.145536	0.116093	0.0595361	0.00786707	0.00459995	0.0112796	0.00317842
Acylcarnitine(17:1)-2			412.343	8.89574	0.00879174	0.00498604	0.0158986	0.00344844	0.00276507	0.00250166	0.0101788	0.000931888
Acylcarnitine(18:0)			428.374	9.64493	2.39832	2.16827	4.47839	2.81369	0.923603	0.740018	2.70862	0.411579
Acylcarnitine(18:1)-1			426.358	9.04838	7.24297	8.90527	8.06193	3.98516	0.84498	0.663496	1.26872	0.425802
Acylcarnitine(18:1)-2			426.358	9.17976	0.403612	0.458496	0.516825	0.298448	0.0581294	0.042934	0.126077	0.036259
Acylcarnitine(18:2)-1			424.343	8.57516	0.680851	0.820459	0.577642	0.12485	0.0545616	0.018465	0.109851	0.0440605
Acylcarnitine(18:2)-2			424.343	8.7435	0.0755498	0.101469	0.0634799	0.0320063	0.00924489	0.00398995	0.0131869	0.00466246
Acylcarnitine(20:0)-1			456.405	10.3145	0.000604486	0.000317483	0.0015989	0.000295089	0.000870192	0.000607762	0.00574284	0.000961437
Acylcarnitine(20:0)-2			456.405	10.4149	0.107158	0.0515818	0.308575	0.0740402	0.217726	0.111589	0.930143	0.108606
Acylcarnitine(20:1)-1			454.389	9.75037	0.26866	0.186435	0.725494	0.498237	0.428573	0.386414	1.38557	0.416733
Acylcarnitine(20:1)-2			454.389	9.8366	0.0146149	0.0105209	0.0314571	0.0183833	0.0173543	0.0113444	0.0472903	0.00908807
Acylcarnitine(20:1)-3			454.389	9.91222	0.0237762	0.0156437	0.0653874	0.0300846	0.0408724	0.025903	0.140855	0.0295195
Acylcarnitine(21:0)			470.421	10.8	0.00159759	0.000738615	0.0032052	0.000975985	0.00236157	0.000933819	0.00814739	0.00204074
Acylcarnitine(22:0)			484.436	11.177	0.00707064	0.00306151	0.0155897	0.00112609	0.0154005	0.00960009	0.0711221	0.0256077
Acylcarnitine(23:0)			498.452	11.5585	0.00621425	0.00359256	0.00634985	0.00368889	0.00620068	0.00243292	0.00713223	0.00197524
Adrenic acid	5497181	HMDB0002226	431.189	12.3194	2.55553e-06	7.30196e-07	3.46244e-06	1.60355e-06	6.44237e-05	2.10295e-05	4.23104e-05	8.47451e-06
AEA(18:3)			322.274	10.426	8.07762e-05	1.95426e-05	0.000108527	3.43068e-05	0.00012518	1.45681e-05	0.000130128	3.46036e-05
AEA(20:3)-1			350.306	11.1493	0.000793498	0.000350174	0.000479726	0.000218441	0.000781761	0.000210912	0.000425866	0.000113685
AEA(20:3)-2			350.306	11.2213	3.86916e-05	N.A.	N.A.	N.A.	N.A.	N.A.	4.54154e-05	N.A.
AEA(20:3)-3			350.306	11.3537	8.79918e-05	5.3622e-05	0.000106756	6.49828e-05	0.000195274	0.000120232	N.A.	N.A.
AEA(20:5)-1			346.274	10.4424	4.10363e-05	1.06295e-05	4.3723e-05	N.A.	2.93243e-05	N.A.	2.90525e-05	N.A.
AEA(20:5)-2			346.274	10.3575	6.04291e-05	1.01776e-06	N.A.	N.A.	4.21591e-05	N.A.	4.05378e-05	N.A.
AEA(22:4)-1			376.32	11.4826	0.000848045	0.000198769	0.00132533	0.000144691	0.00102091	0.00035301	0.000704703	5.64476e-05
AEA(22:4)-2			376.321	11.6111	1.095e-05	N.A.	N.A.	N.A.	3.65271e-05	N.A.	1.03133e-05	N.A.
AEA(22:6)			372.29	10.7845	6.33243e-05	7.43829e-06	5.789e-05	2.28891e-05	8.93752e-05	1.70342e-05	8.92401e-05	5.35988e-06
Anandamide	5281969	HMDB0004080	348.29	10.8539	0.00127207	0.00100571	0.000604806	0.000225878	0.00224817	0.000869737	0.00106238	0.000126309
Apigenin 7-glucoside-1	5280704	HMDB0037340	433.113	5.21001	N.A.	N.A.	0.000238887	N.A.	N.A.	N.A.	N.A.	N.A.
Apigenin 8-glucoside Genistin	0 5281377	HMDB0259858 HMDB0033988	433.113	4.62527	N.A.	N.A.	7.86679e-05	7.08694e-05	1.91147e-05	N.A.	N.A.	N.A.
Arachidic acid	10467	HMDB0002212	411.22	13.6262	4.54777e-05	8.49431e-06	5.04111e-05	1.45925e-05	4.47216e-05	2.05368e-06	5.07298e-05	7.16826e-06
Arachidonic acid	444899	HMDB0001043	303.233	11.735	0.000264133	7.80952e-05	0.000412099	0.000128946	0.00181798	5.0569e-05	0.00173817	0.000244295
Astaxanthin	5281224	HMDB0002204	597.394	11.6134	2.14543e-05	1.26634e-05	5.9405e-05	1.50693e-05	3.10042e-05	3.38765e-06	3.96168e-05	2.61108e-05
Auraptene	1550607	HMDB0034054	163.039	9.84352	9.8097e-05	5.01603e-05	0.000117522	2.52279e-05	8.5286e-05	1.35928e-05	0.000104665	4.308e-06
Baicalein	5281605		269.046	6.64023	N.A.	N.A.	3.61387e-05	N.A.	5.77465e-08	N.A.	N.A.	N.A.
Behenic acid	8215	HMDB0000944	439.252	14.1323	1.43814e-05	6.66153e-06	1.78039e-05	4.47554e-06	1.44354e-05	2.80907e-06	1.58451e-05	4.90205e-06
Betulinic acid-1	64971	HMDB0030094	455.353	11.1057	N.A.	N.A.	7.16247e-07	N.A.	N.A.	N.A.	N.A.	N.A.
Biliverdin	5353439	HMDB0001008	583.255	7.43951	6.51911e-06	N.A.	2.27599e-06	1.89659e-07	N.A.	N.A.	N.A.	N.A.
Biotin	171548	HMDB0000030	227.085	3.61513	0.000814519	0.000496161	0.000371548	9.80796e-05	0.000812904	0.000317443	0.000402956	0.000151154
Bisacurone	14287397	HMDB0038502	217.159	5.69846	0.000109157	1.88048e-05	0.000155449	2.81369e-05	0.000111099	3.59429e-05	0.000121614	2.09004e-05
Campesterol	173183	HMDB0002869	499.288	14.1538	3.1386e-06	7.03242e-07	3.15956e-06	1.45359e-06	3.00995e-06	5.47437e-07	3.72259e-06	9.62192e-07
Capsaicin-1	1548943	HMDB0002227	306.207	8.11544	0.000152523	9.35438e-05	0.00017133	3.68901e-05	0.000106237	4.04039e-05	0.00017904	4.85004e-06
Capsaicin-2	1548943	HMDB0002227	306.207	8.26794	0.000141363	4.04485e-05	0.00018011	N.A.	8.77178e-05	3.91436e-05	7.72758e-05	2.17103e-05
Chenodeoxycholic acid	10133	HMDB0000518	391.285	9.16892	N.A.	N.A.	3.34385e-06	N.A.	4.89561e-06	1.7647e-06	N.A.	N.A.
Cholestenone	91477	HMDB0000921	385.347	13.7075	0.0169287	0.00369214	0.0217885	0.00653408	0.0196215	0.00419562	0.00838049	0.00146928
Cholesterol sulfate	65076	HMDB0000653	465.304	14.5955	0.00196824	0.000594126	0.00239931	7.42023e-06	0.00224434	0.000693305	0.00270249	0.000669509
Cholesterol Lathosterol	5997 65728	HMDB0000067 HMDB0001170	485.273	13.9923	0.0135506	0.000628113	0.0163403	0.00458556	0.0137272	0.00157504	0.0170633	0.00218471
Cholic acid	221493	HMDB0000619	407.28	8.25066	0.000281098	7.14337e-05	0.000580945	0.000369237	0.000371376	8.54443e-05	0.000257455	0.000113452
Cholic acid 7-sulfate	459070	HMDB0002421	487.235	8.88009	1.85976e-06	1.28596e-06	1.6145e-06	3.46852e-07	7.43742e-07	5.10369e-07	1.26024e-06	7.11271e-07
Chrysin	5281607	HMDB0036619	253.051	7.56077	N.A.	N.A.	5.02121e-07	3.28236e-07	6.14286e-07	N.A.	N.A.	N.A.
Chrysoeriol-1	5280666	HMDB0030667	301.071	6.37818	5.83824e-05	2.88034e-05	8.61514e-05	3.17666e-05	8.29068e-05	3.41315e-05	5.8298e-05	1.91882e-05
Chrysoeriol-2	5280666	HMDB0030667	301.071	6.4766	1.3175e-05	N.A.	3.77176e-05	1.51557e-05	1.34274e-05	1.37551e-06	1.63421e-05	1.02656e-05
Chrysoeriol-3	5280666	HMDB0030667	301.071	6.66458	2.08979e-06	1.09161e-06	1.37126e-05	5.72026e-06	8.73206e-06	N.A.	1.06209e-05	6.13664e-06
cis-10-Nonadecenoic acid-1	5312513	HMDB0013622	395.189	12.7075	4.35159e-06	N.A.	4.57005e-06	4.53445e-06	3.16474e-05	6.22603e-06	2.5901e-05	4.69258e-06
cis-10-Nonadecenoic acid-2	5312513	HMDB0013622	395.189	12.8308	2.78098e-07	N.A.	4.08889e-07	1.14287e-07	1.3198e-06	1.12096e-06	2.01961e-06	2.62617e-07
cis-11,14-Eicosadienoic acid-1	6439848	HMDB0005060	407.189	12.5408	4.14838e-06	1.31813e-06	5.76383e-06	4.15171e-06	0.000102223	2.00528e-06	9.35744e-05	4.34186e-05
cis-11,14-Eicosadienoic acid-2	6439848	HMDB0005060	407.189	12.6565	4.51251e-07	2.06623e-07	7.20824e-07	N.A.	4.74774e-06	2.31003e-06	3.53882e-06	8.63204e-07
cis-11-Eicosenoic acid	5282768	HMDB0002231	409.204	13.0375	8.65681e-06	5.35685e-06	1.56954e-05	1.09952e-05	0.000105507	2.07958e-05	6.32911e-05	3.65432e-06
cis-4,7,10,13,16,19-Docosahexaenoic acid-1	445580	HMDB0002183	327.233	11.5087	9.89542e-05	3.71885e-05	0.000106913	2.92301e-05	8.23912e-05	3.05119e-05	8.10804e-05	3.82407e-05
cis-4,7,10,13,16,19-Docosahexaenoic acid-2	445580	HMDB0002183	327.233	11.6266	4.13638e-05	1.21389e-05	5.84264e-05	1.04716e-05	0.000116767	1.35302e-05	0.000153956	4.47413e-05
cis-5,8,11,14,17-Eicosapentaenoic acid-1	446284	HMDB0001999	301.217	11.1601	2.84889e-05	4.26873e-06	3.81394e-05	1.30307e-05	2.56368e-05	4.27753e-06	3.00505e-05	2.77193e-06
cis-5,8,11,14,17-Eicosapentaenoic acid-2	446284	HMDB0001999	301.217	11.2506	3.67076e-05	4.25246e-06	5.59997e-05	2.18105e-05	6.1295e-05	1.12516e-05	7.19866e-05	4.42703e-07
cis-8,11,14-Eicosatrienoic acid	5280581	HMDB0002925	405.173	12.0692	1.38359e-05	4.30689e-06	1.71305e-05	5.44955e-06	0.00013028	1.31997e-05	0.000137977	3.75057e-05
Coenzyme Q10	5281915	HMDB0001072	880.719	16.0722	0.0187707	0.0122208	0.00753052	0.00625973	0.0128786	0.00554079	0.0208379	0.00919103
Corticosterone-1 21-Deoxycortisol-1	5753 92827	HMDB0001547 HMDB0004030	347.222	6.48606	0.000313926	2.10641e-05	0.000144861	4.36727e-05	0.000303381	7.49254e-05	0.000109859	5.3215e-05
Corticosterone-2 21-Deoxycortisol-2	5753 92827	HMDB0001547 HMDB0004030	347.222	6.40505	N.A.	N.A.	N.A.	N.A.	N.A.	N.A.	3.94256e-06	N.A.
Cortisol-1 18-Hydroxycorticosterone-2	5754 11222	HMDB0000063 HMDB0000319	363.217	5.76717	2.00783e-05	8.13126e-06	1.70441e-05	1.01781e-05	1.57029e-05	5.45951e-06	9.61988e-06	N.A.
Cortisol-2	5754	HMDB0000063	363.217	5.88469	0.00221516	0.000931856	0.00188168	0.000937802	0.00207402	0.00079141	0.000935173	0.000553183
Cortisone	222786	HMDB0002802	361.201	5.73955	0.000162045	5.07533e-05	0.000273932	0.000122802	0.000190881	9.43046e-05	8.54398e-05	3.67452e-05
Cycloartenol-1 Lanosterol-1	92110 246983	HMDB0036591 HMDB0001251	409.383	14.1612	0.000384746	0.000102583	0.000405433	6.64016e-05	0.000403115	0.000116998	0.000333301	7.85693e-05
Cycloartenol-2 Lanosterol-2	92110 246983	HMDB0036591 HMDB0001251	409.383	14.3701	0.000185779	7.00164e-05	0.000350701	0.000107506	0.000232041	8.40828e-05	0.000225185	8.29493e-05
Cycloartenyl ferulate	12313778	HMDB0035891	409.383	14.6308	0.00119643	0.000255828	0.00151657	0.000373749	0.00117614	0.000231825	0.00146764	0.000257233
Daidzein	5281708	HMDB0003312	253.051	5.69565	3.75434e-07	2.60167e-07	8.43658e-06	5.94073e-06	2.49194e-06	1.82622e-06	9.16167e-07	2.533e-07
Daidzin	107971	HMDB0033991	417.118	4.13192	4.40922e-06	N.A.	0.000332026	0.00027355	0.00013045	2.27009e-05	8.43792e-06	7.16974e-06
Decanoic acid	2969	HMDB0000511	271.064	9.36325	4.71578e-06	1.17386e-06	5.44897e-06	5.98275e-07	6.25519e-06	2.60412e-07	6.12944e-06	4.46262e-07
Dehydroisoandrosterone 3-sulfate-1	12594	HMDB0001032	367.157	8.81032	1.87525e-07	N.A.	1.04577e-07	N.A.	3.08571e-07	N.A.	3.49995e-05	N.A.
Dehydrozingerone	5354238	HMDB0032591	193.086	4.8456	4.45656e-05	2.20283e-05	4.89782e-05	N.A.	3.81951e-05	N.A.	7.64052e-05	1.66821e-05
Deoxycholic acid	222528	HMDB0000626	391.285	9.31131	6.21737e-05	1.18808e-05	6.51208e-05	1.71151e-05	7.38929e-05	N.A.	4.80875e-05	N.A.
Deoxycorticosterone-1	6166	HMDB0000016	331.227	7.18861	5.11278e-05	2.45551e-05	7.36299e-05	3.47179e-05	6.17079e-05	1.29368e-05	7.28875e-05	1.44712e-05
Deoxycorticosterone-2	6166	HMDB0000016	331.227	7.28881	3.85225e-05	N.A.	0.000101254	5.25583e-05	2.25439e-05	N.A.	N.A.	N.A.
Desmosterol-1	439577	HMDB0002719	483.257	13.5455	7.42455e-07	N.A.	4.79867e-07	4.91263e-07	9.29577e-08	N.A.	1.43647e-07	1.22476e-08
Desmosterol-2 7-Dehydrocholesterol	439577 439423	HMDB0002719 HMDB0000032	483.257	13.7155	2.41449e-07	N.A.	N.A.	N.A.	N.A.	N.A.	N.A.	N.A.
Dethiobiotin	643	HMDB0003581	215.139	4.22872	6.09072e-05	4.98185e-06	5.39284e-05	2.96707e-05	7.02882e-05	1.3819e-05	5.33986e-05	1.37327e-05
Diosgenin-1	99474	HMDB0242671	415.321	11.5722	0.00102341	0.000318966	0.00149223	0.000515732	0.00133392	0.000302297	0.00135144	0.00032667
Diosgenin-2	99474	HMDB0242671	415.321	11.7235	0.00070325	0.000194058	0.00097355	7.88131e-05	0.000813216	0.000239229	0.000884565	9.44763e-05
Docosanedioic acid	244872	HMDB0242127	369.3	11.7879	0.000240189	0.000258953	0.000522385	0.000613705	0.000140988	7.83725e-05	0.000120211	5.22578e-05
Eleutheroside B-1	5316860	HMDB0242525	193.086	3.2821	3.36553e-05	2.00438e-05	4.42319e-05	3.71339e-06	3.42915e-05	5.57508e-06	3.26332e-05	8.29293e-06
Eleutheroside B-2	5316860	HMDB0242525	193.086	3.39802	5.60521e-05	N.A.	5.35162e-05	1.45954e-05	5.74403e-05	1.82779e-05	6.81178e-05	N.A.
Ergocalciferol-1	5280793	HMDB0000900	377.32	13.5357	2.37933e-06	5.12772e-07	1.62627e-05	1.42549e-05	4.689e-06	N.A.	6.45326e-06	3.5982e-07
Ergosterol Ergocalciferol-2	444679 5280793	HMDB0000878 HMDB0000900	377.32	13.6351	N.A.	N.A.	N.A.	N.A.	2.94258e-06	N.A.	6.25412e-06	7.07488e-07
Erucic acid	5281116	HMDB0002068	437.236	13.6268	4.20691e-05	1.84471e-05	5.17769e-05	1.15054e-05	5.03326e-05	2.62742e-05	6.67326e-05	3.70088e-05
Ethyl arachidonate-1	5367369	HMDB0062725	333.279	12.6795	0.000118894	N.A.	9.37973e-05	3.83424e-07	N.A.	N.A.	7.46716e-05	6.32832e-06
Ethyl arachidonate-2	5367369	HMDB0062725	333.279	12.8265	0.000110414	N.A.	N.A.	N.A.	N.A.	N.A.	N.A.	N.A.
Fatty acid(12:0)	3893	HMDB0000638	299.096	10.4241	0.000223708	4.56552e-05	0.000248507	4.8739e-05	0.000207629	2.65652e-05	0.000246281	2.59598e-05
Fatty acid(13:0)	12530	HMDB0000910	313.111	10.9125	9.21108e-06	5.21e-06	1.09353e-05	5.80504e-06	1.01638e-05	1.67998e-06	1.14372e-05	9.67952e-07
Fatty acid(14:1)-1			325.111	10.6859	3.91149e-06	2.14445e-06	5.9976e-06	4.57046e-06	5.07589e-05	2.06234e-06	3.04927e-05	6.31966e-06
Fatty acid(14:1)-2			325.111	10.8375	8.42392e-07	5.93766e-07	1.14975e-06	3.83854e-07	5.3456e-06	3.98408e-06	5.80308e-06	2.59333e-06
Fatty acid(14:3)			221.155	9.70337	0.00757828	0.00327333	0.0104929	0.0100883	0.00954235	0.00502167	0.0167419	0.0017184
Fatty acid(15:1)-1			339.126	11.3752	N.A.	N.A.	N.A.	N.A.	1.15091e-07	N.A.	N.A.	N.A.
Fatty acid(16:2)-1			351.126	11.0283	N.A.	N.A.	N.A.	N.A.	1.66189e-06	3.35457e-07	1.21628e-06	1.1253e-07
Fatty acid(16:2)-2			351.126	11.1758	N.A.	N.A.	N.A.	N.A.	1.74219e-06	3.66164e-07	1.02385e-06	5.42868e-07
Fatty acid(17:1)			367.158	11.9764	1.23121e-05	4.56058e-06	1.47474e-05	9.98409e-06	8.31765e-05	7.76824e-06	5.97878e-05	2.47217e-06
Fatty acid(17:2)-1			365.142	11.4185	N.A.	N.A.	N.A.	N.A.	9.08734e-08	1.82252e-08	1.27168e-07	2.31917e-08
Fatty acid(17:2)-2			365.142	11.5327	N.A.	N.A.	N.A.	N.A.	1.36419e-07	N.A.	N.A.	N.A.
Fatty acid(19:0)	12591	HMDB0000772	397.205	13.329	3.78518e-06	1.99461e-06	4.06085e-06	1.58393e-06	3.67486e-06	4.72226e-07	4.84185e-06	1.00237e-06
Fatty acid(19:2)-1			393.172	12.1872	N.A.	N.A.	4.00458e-07	N.A.	6.47929e-06	2.01391e-06	5.80746e-06	2.01575e-06
Fatty acid(20:3)			305.249	12.2534	9.27595e-06	2.14766e-06	2.2263e-05	1.28668e-05	0.00013273	4.84405e-05	0.000122823	4.11136e-05
Fatty acid(22:2)			435.22	13.1903	3.67716e-07	3.87634e-07	5.3572e-07	2.27547e-07	2.12773e-06	5.46686e-07	2.00436e-06	9.59983e-07
Fatty acid(22:3)-1			433.205	12.8072	1.47284e-07	N.A.	1.49502e-07	N.A.	2.20406e-06	1.2774e-06	1.49147e-06	5.32639e-07
Fatty acid(22:3)-2			433.205	12.7246	1.35376e-07	2.59841e-08	3.63844e-07	N.A.	7.79982e-06	2.26423e-06	6.82759e-06	1.413e-06
Fatty acid(22:5)			429.174	11.8799	1.1205e-06	1.17451e-06	1.71986e-06	2.01501e-06	1.85947e-05	1.60513e-06	1.82392e-05	5.74375e-06
Fatty acid(24:2)-1			463.252	13.7292	N.A.	N.A.	2.1167e-07	N.A.	3.33742e-07	8.00439e-08	2.5087e-07	1.44627e-08
Fatty acid(24:4)-1			359.295	12.9143	3.15649e-07	1.03803e-07	5.2348e-07	8.66029e-08	1.9282e-06	1.00579e-07	2.28693e-06	1.7608e-07
Fatty acid(24:4)-2			359.295	12.9958	5.10583e-07	4.19078e-07	4.83928e-07	1.98949e-07	1.36507e-06	3.36069e-07	1.17755e-06	N.A.
Fatty acid(24:5)-1			357.279	12.5767	1.64467e-07	9.10314e-08	6.71857e-07	4.33606e-08	1.64327e-06	5.20151e-07	2.16747e-06	7.09128e-07
Fatty acid(24:5)-2			357.279	12.5105	N.A.	N.A.	N.A.	N.A.	6.08537e-07	2.78575e-07	7.3906e-07	4.95216e-07
Fatty acid(25:0)-1	10468	HMDB0002361	381.374	14.7254	1.22782e-06	1.54034e-06	3.90629e-07	2.77358e-07	2.99215e-07	1.50527e-08	2.30425e-07	1.20918e-07
Fatty acid(25:3)-1			475.252	13.5266	3.09645e-06	8.15963e-07	3.93011e-06	3.12186e-07	3.12897e-06	1.37174e-06	4.14658e-06	4.76101e-07
Fatty acid(26:0)	10469	HMDB0002356	495.315	14.8928	1.07908e-05	1.12439e-05	8.04478e-06	2.18314e-06	4.9824e-06	2.22844e-06	7.03759e-06	2.25586e-06
Flavanone-1	10251	HMDB0252292	225.091	7.97069	0.000156646	5.11123e-05	0.000188086	7.13438e-05	0.000133097	3.64283e-05	0.000147391	1.05702e-05
Flavanone-2	10251	HMDB0252292	225.091	8.12821	N.A.	N.A.	6.19907e-05	N.A.	N.A.	N.A.	N.A.	N.A.
Formononetin	5280378	HMDB0005808	269.081	6.86083	2.46144e-06	1.65419e-06	7.92349e-06	4.72116e-06	3.72293e-06	2.25051e-06	3.24667e-06	5.43197e-07
Formononetin 7-glucoside-1	71541772	HMDB0033987	431.134	5.33267	3.71451e-05	3.07631e-05	3.31808e-06	N.A.	6.01525e-06	3.33043e-06	1.23879e-05	1.88829e-06
Formononetin 7-glucoside-2	71541772	HMDB0033987	431.134	5.45668	9.85937e-05	2.0212e-05	7.32025e-05	2.0034e-05	0.000132013	6.82924e-05	0.000117225	3.11889e-05
Genistein	5280961	HMDB0003217	269.046	6.29136	3.96988e-07	2.6775e-07	7.21148e-06	5.52703e-06	1.66255e-06	8.10985e-07	6.77595e-07	4.48029e-07
Glucosylceramide(d18:1/24:1)-1		HMDB0004975	810.681	14.9039	0.00166409	5.90031e-05	0.00151969	N.A.	0.00112015	0.000336239	0.00163133	9.85663e-06
Glucosylceramide(d18:1/24:1)-2		HMDB0004975	810.682	14.9903	0.00890787	0.00408559	0.0344327	0.0384217	0.00886623	0.00599781	0.00594064	0.00325186
Glucosylceramide(d18:1/24:1)-3		HMDB0004975	810.68	15.0855	0.0002532	0.00010885	0.000394549	N.A.	0.000304017	0.000254117	0.000193497	2.91581e-06
Glycitein-1	5317750	HMDB0005781	285.076	5.54257	3.35214e-05	6.27879e-06	2.85264e-05	1.61927e-05	4.28959e-05	3.08984e-05	3.38127e-05	4.95211e-06
Glycitein-2	5317750	HMDB0005781	285.076	5.65696	9.37931e-05	5.39526e-06	0.000243718	9.02163e-05	8.25003e-05	2.22046e-05	0.000111888	2.14608e-05
Glycitein-3	5317750	HMDB0005781	285.076	5.70346	3.00599e-05	9.86296e-06	7.08097e-05	4.15546e-05	3.20026e-05	1.23278e-05	4.99673e-05	1.70929e-05
Glycochenodeoxycholic acid	12544	HMDB0000637	448.306	8.41774	4.74699e-05	3.46716e-05	0.000149373	3.63382e-05	6.04487e-05	3.12401e-05	8.96923e-05	5.35118e-05
Glycocholic acid	10140	HMDB0000138	464.302	7.62141	0.000174294	0.000127213	0.00046265	0.00019401	0.000217377	0.000107775	0.000273553	0.000161094
Glycodeoxycholic acid	3035026	HMDB0000631	448.306	8.65591	7.69721e-05	5.60048e-05	0.000217243	6.04315e-05	8.52107e-05	4.07144e-05	0.000124956	7.53569e-05
Glycolithocholic acid	115245	HMDB0000698	432.311	9.38526	3.23059e-06	2.13727e-06	8.45703e-06	7.16215e-07	4.21658e-06	1.46474e-06	4.29524e-06	1.09174e-06
Glycoursodeoxycholic acid	12310288	HMDB0000708	448.306	7.50619	4.75119e-07	9.42828e-08	2.64862e-06	5.52249e-07	1.45701e-06	7.27846e-07	9.33135e-07	1.06493e-06
Hecogenin-1	91453	HMDB0038824	431.316	9.82903	5.80611e-05	4.35328e-06	8.40035e-05	N.A.	N.A.	N.A.	3.83775e-05	1.8836e-05
Hecogenin-2	91453	HMDB0038824	431.316	9.93648	8.22378e-05	1.48634e-05	0.000144488	8.08799e-05	0.000121388	N.A.	9.45469e-05	5.89618e-06
Heneicosanoic acid 19-Methylarachidic acid	16898 3632876	HMDB0002345 HMDB0340393	425.236	13.8919	3.61035e-06	3.44565e-06	5.41545e-06	3.67333e-06	2.62212e-06	7.84161e-07	2.54443e-06	4.471e-07
Heptadecanoic acid	10465	HMDB0002259	369.173	12.6356	5.16276e-05	1.2214e-05	4.84403e-05	1.6016e-06	7.5931e-05	8.29689e-06	9.1176e-05	8.41053e-06
Hexadecanedioic acid	10459	HMDB0000672	285.207	9.38246	0.000592947	0.000727705	0.00110087	0.00125528	0.000219332	0.00010065	0.000252252	7.23612e-05
Hyodeoxycholic acid	5283820	HMDB0000733	391.285	8.46504	8.50423e-06	2.84987e-06	1.00003e-05	1.82918e-06	6.01749e-06	2.86524e-07	6.76689e-06	2.78822e-06
Indole-3-carboxaldehyde	10256	HMDB0029737	146.06	4.67358	0.00781536	0.00348514	0.00786796	0.00285208	0.00629395	0.00270016	0.00732248	0.00118139
Isofraxidin-1	5318565	HMDB0253642	223.06	4.15425	N.A.	N.A.	N.A.	N.A.	1.8134e-06	N.A.	N.A.	N.A.
Isofraxidin-2	5318565	HMDB0253642	223.06	4.04698	N.A.	N.A.	N.A.	N.A.	2.60766e-06	N.A.	N.A.	N.A.
Isoliquiritigenin	638278	HMDB0037316	255.066	6.88253	7.38431e-08	N.A.	N.A.	N.A.	N.A.	N.A.	N.A.	N.A.
Kynurenic acid	3845	HMDB0000715	190.05	3.91483	2.1328e-06	N.A.	N.A.	N.A.	N.A.	N.A.	4.8e-06	N.A.
Lactosylceramide(d18:1/24:1)-1		HMDB0004872	972.736	14.7601	N.A.	N.A.	9.16992e-05	5.98864e-05	N.A.	N.A.	N.A.	N.A.
Lactosylceramide(d18:1/24:1)-2		HMDB0004872	972.736	14.8628	0.000740045	0.000567142	0.00125045	0.000360982	0.000353896	7.66108e-05	0.000644916	0.000193121
Lactosylceramide(d18:1/24:1)-3		HMDB0004872	972.736	15.0294	0.000538671	N.A.	1.42563e-05	N.A.	N.A.	N.A.	N.A.	N.A.
Leukotriene B4-1	5280492	HMDB0001085	335.223	8.54798	4.19124e-06	9.6924e-07	7.60087e-06	1.34875e-06	5.45422e-06	1.54311e-06	3.89034e-06	N.A.
Leukotriene B4-2	5280492	HMDB0001085	335.223	8.76759	1.7464e-06	N.A.	N.A.	N.A.	N.A.	N.A.	9.26893e-07	N.A.
Leukotriene B4-3	5280492	HMDB0001085	335.223	8.8241	N.A.	N.A.	3.36471e-06	9.07357e-07	2.1328e-06	N.A.	1.73846e-06	N.A.
Lignoceric acid	11197	HMDB0002003	467.283	14.5449	1.00331e-05	1.12301e-05	8.98493e-06	3.31371e-06	6.46817e-06	2.60801e-06	7.92839e-06	3.04482e-06
Linoleic acid	5280450	HMDB0000673	379.157	11.8104	7.34083e-05	2.83748e-05	8.61528e-05	3.72921e-05	0.000671297	7.39821e-05	0.000621003	5.77962e-05
Linolenic acid γ-Linolenic acid	5280934 5280933	HMDB0001388 HMDB0003073	377.142	11.3105	2.43061e-06	1.25138e-06	3.40101e-06	2.3406e-06	2.82904e-05	1.31144e-06	2.7683e-05	3.37563e-06
Liquiritigenin	114829	HMDB0029519	255.066	5.5945	1.08357e-06	N.A.	N.A.	N.A.	N.A.	N.A.	N.A.	N.A.
Lithocholic acid 3-O-glucuronide-1	126511	HMDB0002513	551.323	9.35409	2.18119e-06	1.01285e-06	N.A.	N.A.	N.A.	N.A.	6.17723e-07	5.2148e-09
Lithocholic acid 3-O-glucuronide-2	126511	HMDB0002513	551.323	9.25173	1.16298e-06	N.A.	N.A.	N.A.	N.A.	N.A.	N.A.	N.A.
LPA(14:0)			381.205	12.4583	0.000830787	0.000264307	0.000908272	0.000539698	0.000879633	0.000297562	0.000906778	0.000288835
LPE(18:1)			480.309	10.8877	0.000110932	7.58892e-05	5.50526e-05	N.A.	6.49573e-05	4.13509e-05	0.00011485	4.6903e-05
LPG(16:0)-1			483.273	12.9223	3.68876e-07	N.A.	N.A.	N.A.	N.A.	N.A.	N.A.	N.A.
LPG(16:0)-2			483.273	13.0419	N.A.	N.A.	2.95195e-07	N.A.	1.49043e-07	N.A.	N.A.	N.A.
LPG(18:1)-1			509.287	13.0366	4.48657e-07	2.70273e-07	N.A.	N.A.	N.A.	N.A.	3.78462e-07	N.A.
LPS(18:0)-1			526.314	13.4997	0.00363574	0.0050436	0.00190066	N.A.	0.000352469	6.25041e-07	0.000825494	0.000772056
LPS(18:0)-2			526.314	13.342	0.000321581	N.A.	N.A.	N.A.	N.A.	N.A.	N.A.	N.A.
Lutein-1 Zeaxanthin-1	5281243 5280899	HMDB0003233 HMDB0002789	567.42	12.5625	N.A.	N.A.	7.20824e-06	N.A.	N.A.	N.A.	N.A.	N.A.
Lutein-2 Zeaxanthin-2	5281243 5280899	HMDB0003233 HMDB0002789	567.42	12.7028	1.33803e-06	N.A.	4.96568e-06	N.A.	N.A.	N.A.	N.A.	N.A.
Luteolin-1	5280445	HMDB0005800	285.039	6.16797	4.27242e-06	2.24403e-06	5.72096e-06	2.70843e-06	3.12611e-06	2.25714e-07	3.39646e-06	7.93674e-07
LysoPAF(16:0)			482.361	11.0072	8.96254e-06	N.A.	N.A.	N.A.	3.03823e-06	N.A.	2.85231e-06	N.A.
Medroxyprogesterone	10631	HMDB0001939	345.243	8.12305	4.08009e-05	N.A.	5.80773e-05	8.12863e-06	3.40346e-05	5.03323e-06	5.64022e-05	3.50787e-05
Myristic acid	11005	HMDB0000806	327.127	11.38	0.000211137	3.65528e-05	0.000205057	3.39123e-05	0.000250276	1.23185e-05	0.000284598	2.50783e-05
N-Acetylserotonin	903	HMDB0001238	219.113	3.31964	0.000334762	N.A.	0.000508392	0.000250642	0.000519497	0.000344006	0.00272595	0.00358394
N-Acetylsphingosine-1 Linoleyl ethanolamide-1	5497136 5283446	HMDB0247781 HMDB0012252	324.29	10.8451	0.0040311	0.00361552	0.00204524	0.00117475	0.00515625	0.00185639	0.00242343	0.000332802
N-Acetylsphingosine-2 Linoleyl ethanolamide-2	5497136 5283446	HMDB0247781 HMDB0012252	324.29	10.9946	0.000428057	0.000528336	0.000192417	0.000150614	0.000294366	0.000216546	0.000327873	6.85648e-05
Naringenin	439246	HMDB0002670	271.061	6.16967	N.A.	N.A.	N.A.	N.A.	5.37223e-08	N.A.	N.A.	N.A.
Nervonic acid	5281120	HMDB0002368	465.268	14.107	1.08677e-05	4.4262e-06	1.39277e-05	2.05709e-06	1.61372e-05	3.31566e-06	1.97913e-05	3.13836e-06
N-Formylanthranilic acid	101399	HMDB0004089	164.035	4.50371	1.26641e-05	1.03523e-05	6.82066e-06	2.24823e-06	7.07627e-06	2.14313e-06	6.89206e-06	1.3121e-06
N-Hexanoylglycine	99463	HMDB0000701	172.098	4.42014	1.54985e-06	5.85442e-07	2.06043e-06	3.29882e-07	1.92487e-06	4.62409e-07	1.38988e-06	5.39895e-07
N-Hexanoylsphingosine-1	5702613	HMDB0249517	380.352	11.9504	0.000136917	9.93182e-06	3.09629e-05	N.A.	0.000130541	3.77677e-05	0.000114327	3.05067e-05
N-Hexanoylsphingosine-2	5702613	HMDB0249517	380.352	12.0698	0.000168324	9.38674e-05	0.000127437	6.20615e-05	0.000212038	2.33785e-05	0.000230536	6.35106e-05
Nobiletin	72344	HMDB0029540	403.139	6.73884	3.56324e-05	2.97232e-05	9.57598e-06	7.87343e-06	1.21299e-05	4.61972e-06	0.000165502	0.000262178
N-Oleoylglycine	6436908	HMDB0013631	340.285	11.5846	0.000190382	0.000260139	9.11032e-05	5.47282e-05	0.000334179	0.00019734	0.000196188	0.000125173
N-Oleoylserine	44190514	HMDB0242185	370.295	11.4514	0.000380005	3.08163e-05	0.000502138	0.00013994	0.000511159	4.25412e-05	0.000332917	3.36611e-05
N-Oleoyltaurine	6437033	HMDB0242113	388.252	13.197	0.000378268	0.000197797	0.000100607	2.78353e-05	0.00058434	0.000219472	0.000193844	3.64196e-05
Octadecanedioic acid-1	70095	HMDB0000782	313.238	10.2318	0.000434851	0.000527728	0.000915489	0.00104293	0.000190688	9.2951e-05	0.000203349	7.95582e-05
Octadecanedioic acid-2	70095	HMDB0000782	313.238	10.3892	4.23198e-05	3.61299e-05	6.13389e-05	3.18224e-05	2.40604e-05	8.02988e-06	3.05052e-05	6.42949e-06
Oleamide-1	5283387	HMDB0002117	282.279	11.5426	12.5712	3.81318	12.4148	2.3089	10.6923	0.429812	12.1157	0.945713
Oleamide-2	5283387	HMDB0002117	282.279	11.6904	3.10255	0.938977	2.82353	0.282247	2.78453	0.221333	3.04333	0.195563
Oleic acid	445639	HMDB0000207	381.173	12.363	0.000564252	0.000300761	0.000939968	0.000793001	0.00935339	0.000131795	0.00681621	0.00102456
Oleocanthal	11652416	HMDB0255942	121.065	5.36977	0.000394513	N.A.	N.A.	N.A.	0.000189508	N.A.	N.A.	N.A.
Oleoyl ethanolamide-1	5283454	HMDB0002088	326.306	11.3966	0.0910035	0.0644476	0.0837736	0.0552227	0.19536	0.0649823	0.233632	0.0130662
Oleoyl ethanolamide-2	5283454	HMDB0002088	326.306	11.5343	0.00456166	0.00243313	0.00524498	0.00435734	0.00770807	0.00229139	0.00843093	0.000651738
PAF(17:0)-1			538.387	11.583	N.A.	N.A.	N.A.	N.A.	N.A.	N.A.	1.16243e-05	4.40181e-06
PAF(17:0)-2			538.387	11.7316	1.41851e-05	N.A.	N.A.	N.A.	6.24402e-06	N.A.	2.4386e-05	N.A.
Palmitic acid	985	HMDB0000220	355.157	12.2434	0.00529409	0.00105275	0.00550697	0.00118719	0.00695275	0.000274322	0.00761301	0.000918487
Palmitoleic acid	445638	HMDB0003229	353.142	11.5703	5.61207e-05	2.78317e-05	6.56416e-05	5.43154e-05	0.000479251	5.55164e-05	0.000258418	1.62156e-05
Palmitoylcarnitine	11953816	HMDB0000222	400.343	8.87461	3.12599	3.11559	4.35784	2.30612	0.576999	0.492573	1.45103	0.342985
Palmitoylcholine	151731	HMDB0240592	342.337	8.60236	0.000729258	0.000475374	0.00223635	0.00190362	0.000448664	0.000108813	0.00109544	0.000740771
Palmitoylethanolamide-1	4671	HMDB0002100	300.29	11.123	0.000186012	4.66516e-06	0.000750539	0.000793548	0.00129134	0.000282032	0.00146551	1.69028e-05
Palmitoylethanolamide-2	4671	HMDB0002100	300.29	11.224	0.0105269	0.00520675	0.0132268	0.00565952	0.0204181	0.00601675	0.0143193	0.00292181
Pentadecanoic acid	13849	HMDB0000826	341.142	11.8225	3.2151e-05	8.86247e-06	2.63796e-05	2.56541e-06	3.48847e-05	4.46801e-06	3.99442e-05	1.81959e-06
Phytosphingosine	122121	HMDB0004610	318.301	8.2174	0.000504737	0.000187893	0.000622857	0.000314397	0.000654773	9.05395e-05	0.00076137	0.000125075
Piperine-1	638024	HMDB0029377	286.144	7.68824	0.000141967	0.000204479	0.000141801	8.23785e-05	5.27211e-05	3.08154e-05	3.05022e-05	9.41034e-06
Piperine-2	638024	HMDB0029377	286.144	7.8068	3.49036e-05	2.84649e-05	N.A.	N.A.	4.80811e-05	3.6626e-05	2.16654e-05	4.47678e-06
Pregnenolone acetate-1	2723722		359.258	10.2059	0.000133648	6.96124e-05	0.000209423	8.90907e-05	0.000160317	9.35371e-05	0.000164885	3.30733e-05
Pregnenolone acetate-2	2723722		359.258	10.4092	0.000309158	0.000119028	0.000315075	6.25642e-05	0.000377667	0.0001439	0.000363679	0.000125876
Pregnenolone sulfate	105074	HMDB0000774	395.189	9.84415	N.A.	N.A.	N.A.	N.A.	N.A.	N.A.	7.81538e-07	N.A.
Progesterone	5994	HMDB0001830	315.232	8.31307	0.00154282	0.00247672	0.00271456	0.00442607	0.00304286	0.00513637	0.000891706	0.00121887
Prostaglandin B1-1 Prostaglandin A1-1	5280388 5281912	HMDB0002982 HMDB0002656	335.223	8.03575	1.53e-06	N.A.	N.A.	N.A.	N.A.	N.A.	2.45076e-06	4.11193e-07
Prostaglandin B1-2 Prostaglandin A1-2	5280388 5281912	HMDB0002982 HMDB0002656	335.223	8.14677	2.84743e-06	1.06755e-06	3.40797e-06	1.06339e-06	2.15123e-06	2.34332e-07	3.05488e-06	4.66315e-07
Prostaglandin B2-1 13,14-Dihydro-15-keto-prostaglandin A2-1 Prostaglandin J2-1 Δ12-Prostaglandin J2-1 Prostaglandin A2-1	5280881 5283042 5280884 5280885 5280880	HMDB0004236 HMDB0001244 HMDB0002710 HMDB0004238 HMDB0002752	317.211	7.9302	0.000105255	N.A.	N.A.	N.A.	N.A.	N.A.	N.A.	N.A.
Prostaglandin B2-2 13,14-Dihydro-15-keto-prostaglandin A2-2 Prostaglandin J2-2 Δ12-Prostaglandin J2-2 Prostaglandin A2-2	5280881 5283042 5280884 5280885 5280880	HMDB0004236 HMDB0001244 HMDB0002710 HMDB0004238 HMDB0002752	317.211	7.99443	N.A.	N.A.	7.00078e-05	N.A.	4.1578e-05	N.A.	N.A.	N.A.
Prostaglandin B3-2 Prostaglandin A3-2	5283113 5283112		315.196	7.54278	6.6303e-05	9.49917e-06	0.000117265	5.72142e-07	6.39465e-05	7.75699e-06	0.00010511	2.21508e-05
Prostaglandin D1 Prostaglandin E1-1 Prostaglandin F2α	5280936 5280723 5280363	HMDB0005102 HMDB0001442 HMDB0246949	353.233	7.33377	1.07781e-06	N.A.	8.60412e-06	N.A.	2.49178e-06	7.94546e-07	5.43422e-06	1.88799e-06
Prostaglandin D2-1 11β-Prostaglandin E2-1 13,14-Dihydro-15-keto-prostaglandin E2-1 15-Keto-prostaglandin F2α Prostaglandin E2	448457 5283061 5280711 5280887 5280360	HMDB0001403 HMDB0249187 HMDB0002776 HMDB0004240 HMDB0001220	335.222	7.31619	0.000167769	7.53247e-05	0.000309613	4.06699e-05	0.000133504	9.09897e-05	0.000138382	3.29965e-05
Prostaglandin D2-2 11β-Prostaglandin E2-2 13,14-Dihydro-15-keto-prostaglandin E2-2	448457 5283061 5280711	HMDB0001403 HMDB0249187 HMDB0002776	335.222	7.50341	0.000120022	5.31472e-05	0.000233464	0.000150437	0.000127696	3.92471e-05	0.000167845	4.62415e-05
Prostaglandin E1-2 13,14-Dihydro-15-keto-prostaglandin E1-1 13,14-Dihydro-15-keto-prostaglandin F2α-1	5280723 165284 5283039	HMDB0001442 HMDB0244516 HMDB0004685	353.233	7.51918	4.95959e-07	5.55743e-08	2.0311e-06	1.75204e-06	1.89467e-06	9.94517e-07	3.81647e-06	7.81723e-07
Prostaglandin F1α-1	5280939	HMDB0002685	355.248	7.48459	N.A.	N.A.	1.36909e-07	N.A.	N.A.	N.A.	1.34211e-07	N.A.
Prostaglandin F1α-3	5280939	HMDB0002685	355.248	7.35101	N.A.	N.A.	4.73684e-07	N.A.	8.26962e-07	N.A.	2.41538e-06	N.A.
Quercetin 3-rutinoside-1	5280805	HMDB0003249	609.146	4.86786	N.A.	N.A.	1.11356e-07	N.A.	1.24286e-07	N.A.	N.A.	N.A.
Retinol-1	445354	HMDB0000305	269.226	11.3595	4.0546e-05	2.65816e-05	9.50103e-05	7.32085e-05	5.1598e-05	N.A.	4.63291e-05	1.67812e-05
Retinol-2	445354	HMDB0000305	269.226	11.44	0.000212574	2.65735e-05	0.00024678	2.51888e-05	0.000308976	5.76029e-05	0.000289649	2.42272e-05
Riboflavin	493570	HMDB0000244	377.146	3.73329	3.15895e-06	N.A.	0.000115178	0.000139624	0.000867575	6.99288e-05	0.000780161	5.49222e-05
Ricinoleic acid-1	643684	HMDB0034297	297.244	9.9685	0.00202197	0.000418281	0.00241818	0.00076535	0.00202408	0.00032882	0.00206082	7.83531e-05
Ricinoleic acid-2	643684	HMDB0034297	297.244	10.0989	3.94886e-05	7.80904e-06	5.3493e-05	1.64277e-05	5.9834e-05	1.71777e-05	5.65576e-05	9.1306e-06
Rumenic acid-1	5280644	HMDB0003797	379.157	11.9454	1.25693e-05	3.67859e-06	1.4626e-05	4.12783e-06	6.17347e-05	8.23244e-06	5.32163e-05	1.07832e-05
Rumenic acid-2	5280644	HMDB0003797	379.157	12.0352	N.A.	N.A.	N.A.	N.A.	7.21841e-06	9.23426e-08	N.A.	N.A.
Sesamin	72307	HMDB0034256	337.107	7.68588	N.A.	N.A.	N.A.	N.A.	N.A.	N.A.	3.91514e-06	2.58658e-06
Sesamolin-1	101746	HMDB0034119	233.081	8.0375	2.91605e-05	1.47515e-05	5.73807e-05	2.61962e-05	3.07738e-05	2.07307e-05	4.47454e-05	2.15699e-05
Sesamolin-2	101746	HMDB0034119	233.081	8.31028	0.000116641	5.56184e-05	0.000168217	8.2898e-05	0.000128856	4.95137e-05	0.000120922	1.63193e-05
Sitosterol	222284	HMDB0000852	513.304	14.3179	4.91177e-07	2.05253e-07	1.17076e-06	2.21153e-07	8.02998e-07	2.8646e-07	9.28963e-07	1.91949e-07
Sphinganine	91486	HMDB0000269	302.306	8.49661	0.00558436	0.000290716	0.0050801	0.000971116	0.00992434	0.0015267	0.00633591	0.0012387
Sphinganine(d20:0)			330.337	9.21809	0.000760872	0.000222334	0.000677106	8.27323e-05	0.000775951	0.000160742	0.000801764	0.000237913
Sphinganine(d22:0)			358.368	9.92682	0.000490671	0.000156041	0.000517184	0.000122239	0.000515416	0.000186519	0.000547478	0.000148534
Sphingomyelin(d18:1/16:0)	9939941	HMDB0010169	703.574	14.1739	0.00510176	0.00759072	0.000448392	0.000685966	0.000303001	0.000214989	0.000631866	0.000494856
Sphingomyelin(d18:1/18:0)-1	6453725	HMDB0001348	731.604	14.5352	0.000314631	N.A.	2.40864e-05	N.A.	5.45714e-06	N.A.	8.65425e-06	3.59859e-06
Sphingomyelin(d18:1/18:0)-2	6453725	HMDB0001348	731.605	14.7072	0.0017117	0.00221231	0.00074503	N.A.	5.16583e-05	4.42641e-05	0.000132873	6.95463e-05
Sphingosine	5280335	HMDB0000252	282.279	8.30656	0.0277186	0.00497137	0.0247846	0.00438873	0.0405735	0.00740183	0.0266054	0.0110738
Sphingosine 1-phosphate-1	5283560	HMDB0000277	378.241	9.96171	5.17858e-06	1.39613e-06	4.42185e-06	1.24221e-06	3.83042e-06	7.60722e-07	4.89276e-06	2.11025e-06
Sphingosine 1-phosphate-2	5283560	HMDB0000277	378.241	10.0458	6.13761e-06	3.44028e-06	5.12419e-06	1.25349e-06	4.46205e-06	1.09598e-06	4.77167e-06	1.75956e-06
Sphingosine(d20:1)-1			310.311	9.03013	0.00023182	0.000103084	0.000338097	0.00010745	0.000393634	2.0269e-05	0.000487112	3.75052e-05
Sphingosine(d20:1)-2			310.311	9.22927	0.000218005	3.9763e-05	0.000211556	5.13562e-05	0.000201371	5.99267e-05	0.000249803	3.5503e-05
Stearic acid	5281	HMDB0000827	383.189	12.9971	0.00957444	0.00170908	0.0105042	0.00258194	0.0102398	0.000542706	0.0118084	0.00160511
Stearoyl ethanolamide	27902	HMDB0013078	328.321	12.0752	0.0321713	0.0145372	0.0284114	0.0122076	0.0462592	0.0105866	0.0378557	0.00885995
Tangeretin	68077	HMDB0030539	373.128	7.35086	3.53447e-05	2.75997e-05	1.84157e-05	1.69699e-05	1.14721e-05	4.33936e-06	0.000131518	0.000203192
Taurochenodeoxycholic acid	387316	HMDB0000951	498.289	9.90982	6.94407e-05	4.26895e-05	0.000309865	0.000131905	8.28136e-05	1.03683e-05	0.000184047	0.000110384
Taurocholic acid	6675	HMDB0000036	514.285	9.01244	0.000385364	0.000410415	0.00152773	0.000923122	0.000396694	0.000148903	0.000848064	0.000556345
Taurodeoxycholic acid	2733768	HMDB0000896	498.289	10.2301	0.000198076	0.000162221	0.000787676	0.000534949	0.000213225	5.55743e-05	0.000459233	0.000322382
Taurohyodeoxycholic acid-1	119046		498.289	9.06227	2.44943e-06	1.42664e-06	1.70762e-06	4.04832e-07	1.18421e-06	N.A.	N.A.	N.A.
Taurohyodeoxycholic acid-2	119046		498.289	9.27056	9.12292e-06	2.06112e-06	2.04339e-05	4.15682e-06	1.10644e-05	9.98362e-07	1.04052e-05	3.20054e-06
Taurolithocholic acid-1	439763	HMDB0000722	482.295	10.9861	1.78741e-05	5.95684e-06	5.14489e-05	1.70348e-05	1.90875e-05	1.7524e-06	2.77362e-05	9.50296e-06
Tauroursodeoxycholic acid	9848818	HMDB0000874	498.289	8.83207	6.94432e-07	5.66632e-07	7.03112e-06	1.59116e-06	3.64192e-06	3.10462e-06	8.91827e-07	9.16995e-07
Tauro-β-muricholic acid-1 Tauro-α-muricholic acid-1 Tauro-ω-muricholic acid-1	168408 101657566 118703092	HMDB0000932 HMDB0258742	514.285	7.69014	N.A.	N.A.	3.97476e-07	N.A.	N.A.	N.A.	1.73629e-07	N.A.
Tauro-β-muricholic acid-2 Tauro-α-muricholic acid-2 Tauro-ω-muricholic acid-2	168408 101657566 118703092	HMDB0000932 HMDB0258742	514.285	8.03969	1.32337e-06	1.48616e-06	2.05105e-06	2.08398e-07	1.57106e-06	1.06928e-06	1.05483e-06	N.A.
Tauro-β-muricholic acid-4 Tauro-α-muricholic acid-3 Tauro-ω-muricholic acid-3	168408 101657566 118703092	HMDB0000932 HMDB0258742	514.285	7.8612	N.A.	N.A.	2.37986e-07	N.A.	N.A.	N.A.	N.A.	N.A.
Tauro-β-muricholic acid-5 Tauro-α-muricholic acid-4 Tauro-ω-muricholic acid-4	168408 101657566 118703092	HMDB0000932 HMDB0258742	514.284	8.27007	N.A.	N.A.	1.43936e-07	N.A.	N.A.	N.A.	N.A.	N.A.
Tectorigenin-1	5281811	HMDB0042024	301.071	6.10638	4.2806e-05	1.99428e-05	3.01661e-05	N.A.	3.8143e-05	8.19073e-06	5.87797e-05	6.2965e-05
Tectorigenin-2	5281811	HMDB0042024	301.071	6.23265	5.17362e-05	3.46439e-05	3.86254e-05	8.86408e-06	8.49971e-05	6.93353e-05	0.000118601	4.38014e-06
Testosterone acetate	92145	HMDB0062780	331.227	8.77319	0.000295221	0.000122816	0.000381944	3.66261e-05	0.000228212	0.000105521	0.00032317	9.548e-05
Tetradecanedioic acid	13185	HMDB0000872	257.176	8.47782	0.000774426	0.000932513	0.00147249	0.00162201	0.000295595	0.000132899	0.000330595	5.91953e-05
Thromboxane B2	5283137	HMDB0003252	369.228	7.07492	2.0645e-06	3.27911e-06	1.31812e-05	1.11561e-05	2.19893e-06	7.71481e-07	6.67592e-06	5.96287e-06
Thyroxine	5819	HMDB0000248	777.694	6.99534	6.82284e-06	2.84279e-06	3.1033e-05	1.30298e-05	4.33368e-05	9.41501e-06	2.45913e-05	1.13671e-05
trans-Crocetin	5281232	HMDB0035098	327.16	9.08047	3.58052e-06	2.38451e-06	3.93534e-06	2.36101e-06	2.21377e-06	8.93662e-07	2.54702e-06	6.88961e-07
trans-Vaccenic acid cis-Vaccenic acid Petroselinic acid	5281127 5282761 5281125	HMDB0003231 HMDB0240219 HMDB0304458	381.173	12.4898	3.57174e-05	2.19021e-05	4.2144e-05	1.42084e-05	0.000138104	1.04105e-05	0.000149442	9.88383e-06
Traumatic acid-1	5283028	HMDB0000933	227.129	7.21452	1.42053e-05	1.75712e-05	3.12269e-05	4.14053e-05	3.63423e-06	2.03598e-06	4.55494e-06	1.06451e-06
Traumatic acid-2	5283028	HMDB0000933	227.129	7.35605	1.27971e-05	2.27081e-06	1.44053e-05	3.63388e-06	1.09357e-05	3.1041e-06	1.29877e-05	5.19231e-07
Tricosanoic acid-1	17085	HMDB0001160	453.268	14.3468	1.4121e-05	N.A.	5.80442e-06	N.A.	2.35429e-06	N.A.	2.98462e-06	N.A.
Trihydroxycholestanoic acid-1	122312	HMDB0259220	468.369	9.45517	0.00011171	7.2677e-05	4.30335e-05	1.90121e-05	8.91824e-05	8.30099e-05	0.000132407	3.08097e-05
Trihydroxycholestanoic acid-2	122312	HMDB0259220	468.369	9.51563	0.000472627	0.000227148	0.000370708	0.000282318	0.000432913	0.000145707	0.000525498	0.000109339
Trihydroxycholestanoic acid-3	122312	HMDB0259220	468.369	9.65697	0.00329766	0.00131316	0.00271287	0.00148045	0.0028133	0.000637866	0.00312444	0.000463387
Trilaurin	10851	HMDB0011188	656.583	15.2717	0.00645423	0.00406229	0.0025716	0.000178017	0.00346927	0.0029191	0.0119783	0.0152412
Tropic acid	10726	HMDB0062590	165.056	3.81773	3.19755e-06	1.19867e-06	4.46085e-06	3.32922e-07	3.28001e-06	7.63616e-07	3.23792e-06	2.2676e-07
Ursocholic acid	122340	HMDB0000917	407.28	7.07833	N.A.	N.A.	2.67735e-07	N.A.	N.A.	N.A.	2.30409e-07	N.A.
Ursodeoxycholic acid	31401	HMDB0000946	391.285	8.25757	4.66859e-07	N.A.	1.99697e-06	9.03413e-07	2.25327e-06	2.61821e-06	6.69591e-07	N.A.
α-Tocopherol	14985	HMDB0001893	429.373	14.1744	0.00416188	0.00382372	0.0168596	0.0135118	0.00744243	0.00319056	0.0322104	0.0206771
α-Tocopherol acetate	86472	HMDB0034227	490.426	14.4298	0.000422225	0.000456417	0.000180734	3.52132e-05	0.000170624	0.000113368	0.00217059	0.00281504
γ-Tocopherol	92729	HMDB0001492	415.357	13.9681	0.000816624	0.000133224	0.000920893	0.000358397	0.000959351	0.000171849	0.00134059	0.000278125

## Sheet: Table S3
Table S3. List of metabolites that differed between cattle breeds at P < 0.10 in CE-FT/MS
	Day0				Day7
Compound	FC (JBR/JBL)	raw.pval		Compound	FC (JBR/JBL)	raw.pval
GABA	0.57005	0.00064414		Phosphonoacetic acid	0.14634	0.00022418
Isethionic acid	0.38163	0.00068748		NADPH	7.7477	0.00065278
Homocarnosine	0.60993	0.0014177		2-Oxoglutaric acid	0.66667	0.00082081
Undecanoic acid	0.67742	0.0016413		ADP-ribose	0.24179	0.0008249
3-Hydroxyoctanoic acid	6.6667	0.0024432		Octanoylcarnitine	3.2	0.0012078
5-Methylcytidine	2.7087	0.0030441		Adenylosuccinic acid	0.019216	0.0014881
g-Glu-Taurine	0.30133	0.0036476		N-a-Acetylarginine	1.3175	0.0016238
5-Aminovaleric acid 4-Methylaminobutyric acid	0.45946	0.0053477		DMG	0.5618	0.0037315
ADP-ribose	0.43421	0.008212		Threonic acid	0.36593	0.0039032
CMP	2.1029	0.0085157		Homocarnosine	0.58	0.0039204
Cys	15.247	0.0087583		5-Aminovaleric acid 4-Methylaminobutyric acid	0.44737	0.0039917
N-Acetyltaurine	0.31135	0.0095985		2-Hydroxy-4-methylvaleric acid 2-Hydroxy-3-methylvaleric acid	0.56376	0.005007
Cystathionine	3.1556	0.010637		Xanthine	0.72785	0.0050878
ThDP	1.3636	0.011355		Diphosphoglyceric acid	0.071736	0.0056363
Xanthopterin	6.1667	0.011435		3-Methoxytyrosine 3-(3,4-Dihydroxyphenyl)-2-methylalanine	4.9565	0.0094971
S-Methylmethionine	1.4184	0.011501		Guanidinosuccinic acid	0.15368	0.011817
5-Hydroxylysine	2.0197	0.011634		N6-Acetyllysine	0.51389	0.01375
Isoglutamic acid	1.7037	0.014592		Cystathionine	1.7246	0.014894
Thiaproline	2.6434	0.016126		NADP+	3.4483	0.016101
NAD+	0.6125	0.017003		Hypotaurine	0.61458	0.017294
Anserine	0.48824	0.018383		Gluconic acid	0.79167	0.017722
1-Methylhistamine	2.9027	0.024641		5-Oxoproline	1.5	0.018601
2,4-Diaminobutyric acid	1.7969	0.024975		Glycerol 2-phosphate	0.67857	0.019312
Taurine	0.41732	0.026406		3-Hydroxyisovalerylcarnitine	2.6979	0.01939
Ethanolamine	1.2375	0.026781		5-Methylcytidine	1.626	0.019862
SAH	2.6966	0.028444		Glycine betaine	0.55844	0.025537
SDMA	1.4444	0.028566		Adenosine	1.7877	0.025598
3-Methoxytyrosine 3-(3,4-Dihydroxyphenyl)-2-methylalanine	4.7162	0.02993		FAD	0.82383	0.026287
Hypotaurine	0.66667	0.030695		2-Methylcholine	0.6378	0.027439
g-Glu-Glu	1.963	0.032509		Taurine	0.4381	0.027886
g-Glu-Asp	1.475	0.03254		GcNeu	0.80303	0.028231
Cysteine glutathione disulfide	7.1178	0.035064		UDP-glucuronic acid	0.66142	0.030171
N-a-Acetylarginine	1.541	0.036068		Alliin	0.55814	0.03034
3-Hydroxydecanoic acid	2.5852	0.036598		Purine riboside	3.2609	0.031561
5-ALA	1.7236	0.037331		Malonylcarnitine	1.4521	0.031916
g-Glu-Val	0.624	0.037441		Dopamine Octopamine	2.3295	0.033731
3-Hydroxyhexanoic acid	2.1837	0.037852		Pyruvic acid	0.3871	0.036373
UMP	2.139	0.038097		Nicotinamide	0.75	0.037214
Myoinositol 2-phosphate	2.459	0.040226		Isobutyryl-CoA	4.7436	0.037361
3-Hydroxy-2-methyl-4-pyrone	1.9212	0.042655		Cys	2.6953	0.037526
Carnosine	0.6314	0.04528		5-Hydroxymethyluracil	0.56579	0.038615
Allantoin	1.8641	0.046863		2-PG	0.08549	0.038711
S-Methylglutathione	1.5132	0.047734		Glyceric acid	0.40426	0.039099
7-Methylguanine	1.2806	0.04881		S-Methylglutathione	1.4167	0.041497
g-Glu-Gly	1.4472	0.049201		Tiglylcarnitine	2.0472	0.041498
5-Oxoproline	1.5814	0.050516		g-Glu-Ser	1.2585	0.041945
1-Methyladenosine	1.6975	0.050925		g-Glu-Val	0.52	0.042552
ATP	0.72821	0.053442		N-Acetyltaurine	0.43171	0.042571
GSH	1.3061	0.055041		PEP	0.094128	0.043241
Guanidinosuccinic acid	0.18925	0.059746		Trimethyllysine	1.2675	0.045557
N4-Acetylcytidine	2.7206	0.061956		Isethionic acid	0.46818	0.048019
N6-Acetyllysine	0.58708	0.062219		3-Amino-2-piperidone	1.2456	0.048813
Tiglylcarnitine	1.3913	0.062458		1,5-Gluconolactone	0.7037	0.051167
1H-Imidazole-4-propionic acid	4.7619	0.063623		2-Amino-3-phosphonopropionic acid	0.19342	0.053485
Decanoic acid	0.81818	0.064677		1-Methyl-4-imidazoleacetic acid	2	0.054255
1-Methyl-4-imidazoleacetic acid	2.6047	0.068434		3-HK	0.24376	0.054426
N-Methylglutamic acid	0.33913	0.070005		Anserine	0.48171	0.055074
Imidazole-4-acetic acid	2.5526	0.074582		3-PG	0.099416	0.055981
g-Glu-Ornitine H-Asp(Lys-OH)-OH	2.1882	0.077469		3-Hydroxyhexanoic acid	1.978	0.056001
Thymidine	4.7493	0.077602		g-Glu-Lys	0.75	0.056123
Thr	1.4847	0.079041		Oxypurinol	0.73563	0.057171
g-Glu-Ser	1.4167	0.081094		SDMA	1.3333	0.058799
cCMP 2',3'-cCMP	2.0354	0.081639		AICAR	2.4138	0.059465
DMG	0.77206	0.082556		Saccharopine	0.5	0.059553
dGTP	0.82315	0.08297		Thr	1.3118	0.061311
g-Glu-Gln	2.9085	0.083052		Albizziine	0.69697	0.07086
Glycerol 2-phosphate	0.59552	0.085038		Thiamine	1.3174	0.07318
Sorbitol 6-phosphate	0.43497	0.08515		g-Glu-Asp	1.3778	0.073952
3-Aminobutyric acid	0.68	0.089656		g-Glu-Taurine	0.48873	0.076889
H-Asp(Gly-OH)-OH	2.1545	0.091887		Acetoacetamide	4.703	0.077467
Trimethyllysine	1.3779	0.093041		GMP	0.76736	0.078111
N-Acetylornithine	1.5	0.094999		3-Aminobutyric acid	0.75789	0.080125
g-Glu-Arg	2.7845	0.095483		Diphenylcarbazide	0.38557	0.082171
S7P	2.9101	0.096934		Phosphocreatine	0.26667	0.082513
Glycocholic acid	2.872	0.097635		G3P	0.54054	0.082807
				IMP	0.68	0.082833
				Proline	1.6298	0.083659
				N4-Acetylcytidine	2.7124	0.085631
				O-Succinylhomoserine	1.3922	0.086162
				ATP	0.57273	0.086205
				N-(1-Deoxy-1-fructosyl)valine	1.6505	0.092754
				Cystine	6.8876	0.093847
				Allantoin	1.5464	0.094344
				AMP	13.115	0.095703

## Sheet: Table S4
Table S4. List of metabolites that differed between cattle breeds at P < 0.10 in LC-FT/MS
	Day0				Day7
Compound	FC (JBR/JBL)	raw.pval		Compound	FC (JBR/JBL)	raw.pval
N-Hexanoylsphingosine-1	0.10585	0.00032568		Acylcarnitine(20:0)-2	4.2923	0.0012387
Tauroursodeoxycholic acid	14.572	0.0026577		Acylcarnitine(20:0)-1	6.6538	0.0017821
Glycoursodeoxycholic acid	7.655	0.0027038		Palmitoleic acid	0.54167	0.002833
Corticosterone-1 21-Deoxycortisol-1	0.45789	0.003746		N-Oleoylserine	0.64286	0.0039652
Acylcarnitine(22:0)	2.2488	0.0085579		Fatty acid(14:1)-1	0.60131	0.0063806
Taurohyodeoxycholic acid-2	2.1942	0.01187		Acylcarnitine(17:1)-2	3.6594	0.0082918
13,14-Dihydro-15-keto-prostaglandin E1-3 13,14-Dihydro-15-keto-prostaglandin F2a-3	4.3434	0.013362		Fatty acid(17:1)	0.71888	0.0083176
Acylcarnitine(20:0)-1	2.6519	0.013984		Acylcarnitine(21:0)	3.4366	0.01155
Sitosterol	2.381	0.015627		Cholestenone	0.43276	0.011627
Acylcarnitine(20:0)-2	2.875	0.016369		Acylcarnitine(20:1)-3	3.4146	0.012494
Glycolithocholic acid	2.6082	0.016644		Chenodeoxycholic acid	0.12245	0.012717
Acylcarnitine(13:1)-2	1.6111	0.019554		Oleic acid	0.72598	0.013345
Glycochenodeoxycholic acid	3.169	0.024044		18-Hydroxycorticosterone-1	0.43529	0.017248
5a-Pregnane-3,20-dione-2	2.6846	0.024763		Corticosterone-1 21-Deoxycortisol-1	0.25978	0.018483
Leukotriene B4-1	1.8016	0.024861		Acylcarnitine(18:0)	2.967	0.01951
AEA(22:4)-1	1.5564	0.026845		2-Hydroxyoctadecanoic acid-2	3.5714	0.019569
Thyroxine	6.3874	0.027507		cis-11-Eicosenoic acid	0.60383	0.021192
Chrysoeriol-2	6.2088	0.027648		Acylcarnitine(20:1)-2	2.7186	0.023175
Ursodeoxycholic acid	9.2705	0.028105		Acylcarnitine(22:0)	4.6421	0.023514
Astaxanthin	2.7538	0.028414		Sphingosine(d20:1)-1	1.2373	0.023671
Taurolithocholic acid-1	2.8704	0.030839		Acylcarnitine(14:0)-1	3	0.029557
Taurochenodeoxycholic acid	4.5366	0.039199		Acylcarnitine(17:0)-2	2.9136	0.032982
Prostaglandin D2-1 11b-Prostaglandin E2-1 13,14-Dihydro-15-keto-prostaglandin E2-1 15-Keto-prostaglandin F2a Prostaglandin E2	1.86	0.039814		Sphinganine	0.62914	0.034299
Glycitein-2	2.5887	0.041759		15(S)-HETE-3	2.381	0.038947
Glycodeoxycholic acid	2.7897	0.042054		Prostaglandin B3-2 Prostaglandin A3-2	1.6458	0.039201
11b-Prostaglandin F2a	12.5	0.045837		Acylcarnitine(12:0)-1	2.0143	0.039509
3-Oxocholic acid-1	1.9463	0.061586		Acylcarnitine(17:0)-1	2.4832	0.039999
Glucosylceramide(d18:1/24:1)-1	0.42	0.073689		N-Oleoyltaurine	0.33714	0.040927
1-Myristoyl-glycero-3-phosphoethanolamine	10.196	0.073817		1-Deoxysphingosine	0.72308	0.043244
N-Oleoyltaurine	0.26726	0.074717		Acylcarnitine(20:1)-1	3.2248	0.043678
Daidzein	22.212	0.076455		Capsaicin-1	1.6511	0.043711
Cycloartenol-2 Lanosterol-2	1.9091	0.082808		3-Hydroxydodecanoic acid	1.4019	0.04416
Diosgenin-2	1.4048	0.087327		Acylcarnitine(13:1)-2	3.0809	0.045948
Acylcarnitine(21:0)	2.0211	0.088141		Acylcarnitine(15:0)	2.3779	0.049564
Bisacurone	1.4286	0.091361		Cortisol-1 18-Hydroxycorticosterone-2	0.28596	0.051888
3-Oxo-4,6-choladien-24-oic acid	2.5926	0.091394		Palmitoylcarnitine	2.5882	0.053059
Glycocholic acid	2.6975	0.092771		1-Deoxymethylsphingosine	0.76667	0.055119
3a,21-Dihydroxy-5a-pregnan-20-one-2	3.8	0.092993		AEA(20:3)-1	0.54274	0.056676
Genistein	17.667	0.094166		Leukotriene B4-1	0.33497	0.057414
				AEA(20:3)-3	0.066667	0.057676
				1-Deoxymethylsphinganine	0.68393	0.060838
				N-Acetylsphingosine-1 Linoleyl ethanolamide-1	0.47097	0.06877
				Lactosylceramide(d18:1/24:1)-2	1.8037	0.075183
				Anandamide	0.4806	0.080237
				Fatty acid(14:3)	1.7361	0.08106
				3a,21-Dihydroxy-5a-pregnan-20-one-3	1.9343	0.083114
				1-Myristoyl-glycero-3-phosphocholine	12.132	0.085437
				3-Hydroxytetradecanoic acid	1.3028	0.090263
				Fatty acid(16:2)-1	0.72	0.09126
				Fatty acid(24:4)-2	0.39022	0.096179
				Thyroxine	0.57364	0.097547
